# Supplementary material for: Performance of formal smell testing and symptom screening for identifying SARS-CoV-2 infection
Source: PLoS One. 2022 Apr 12;17(4):e0266912. doi: 10.1371/journal.pone.0266912 (PMC9004758; doi:10.1371/journal.pone.0266912)
Supplement: S1 Dataset — (CSV) [file pone.0266912.s003.csv]

record_id	smell	trauma	polyp	surgery	other_surgery	oxygen	breath	drainage	drainage2	spray	steroid	other_spray	zinc	uri	allergy	sinusinfection	deviatedseptum	polyps	parkinsons	dementia	survey_complete	choc	straw	smoke	leather	soap	grape	onion	nat_gas	screening_ams	screening_firsttest	screening_ltcworker	screening_ltcresident	screening_pregnant	screening_exposure	screening_fever	screening_sob	screening_cough	screening_chills	screening_sorethroat	screening_smell	screening_aches	tmax	sarscov2	age	ethnicity	race	gender
1	No	No	No	No	No	No	No	No	No	No	No	No	No	No	yes	no	no	no	no	no	Complete	Smell +	Smell +	Smell +	Smell +	Smell +	Smell +	Smell +	Smell +	Unchecked	Unchecked	Unchecked	Unchecked	Unchecked	Unchecked	Unchecked	Unchecked	Unchecked	Unchecked	Unchecked	Unchecked	Unchecked	99.199997	Negative	30	Not Hispanic or Latino	White	Female
2	Yes	No	No	No	No	Yes	No	No	No	No	No	No	No	No	yes	no	no	no	no	no	Complete	Smell +	Smell +	Smell +	Smell +	Smell +	Smell +	Smell +	Smell +	Unchecked	Unchecked	Unchecked	Unchecked	Unchecked	Unchecked	Unchecked	Checked	Checked	Unchecked	Unchecked	Unchecked	Unchecked	98.5	Negative	42	Not Hispanic or Latino	White	Male
3	Yes	No	No	No	No	No	No	No	No	No	No	No	No	No	no	no	no	no	no	no	Complete	Smell +	Smell +	Smell +	Smell +	Smell +	Smell -	Smell +	Smell +	Unchecked	Unchecked	Unchecked	Unchecked	Unchecked	Unchecked	Unchecked	Unchecked	Unchecked	Checked	Unchecked	Unchecked	Checked	98.800003	Negative	59	Not Hispanic or Latino	White	Female
4	No	No	No	No	No	No	No	No	No	No	No	No	No	No	yes	no	no	no	no	no	Complete	Smell +	Smell +	Smell +	Smell -	Smell +	Smell +	Smell +	Smell +	Unchecked	Unchecked	Unchecked	Unchecked	Unchecked	Unchecked	Unchecked	Unchecked	Checked	Checked	Unchecked	Unchecked	Unchecked	97.900002	Negative	25	Unknown / Not Reported	White	Male
5	No	No	No	No	No	No	No	No	No	No	No	No	No	No	no	no	no	no	no	no	Complete	Smell +	Smell +	Smell +	Smell +	Smell +	Smell -	Smell +	Smell +	Unchecked	Unchecked	Unchecked	Unchecked	Unchecked	Checked	Checked	Unchecked	Checked	Checked	Unchecked	Unchecked	Checked	99.900002	Positive	27	Unknown / Not Reported	White	Male
6	No	No	No	No	No	No	Yes	Yes	Yes	Yes	Yes	No	No	Yes	yes	no	no	no	no	no	Complete	Smell +	Smell +	Smell -	Smell +	Smell +	Smell +	Smell -	Smell -	Unchecked	Unchecked	Unchecked	Unchecked	Unchecked	Unchecked	Checked	Checked	Checked	Checked	Checked	Checked	Checked	98.900002	Positive	75	Unknown / Not Reported	White	Male
7	No	Yes	No	Yes	Yes	No	No	No	No	No	No	No	No	No	yes	no	no	no	no	no	Complete	Smell +	Smell -	Smell -	Smell -	Smell -	Smell -	Smell -	Smell -	Unchecked	Unchecked	Unchecked	Unchecked	Unchecked	Unchecked	Unchecked	Checked	Checked	Unchecked	Unchecked	Unchecked	Unchecked	97.800003	Negative	29	Unknown / Not Reported	White	Male
8	No	Yes	No	No	No	No	No	No	No	No	No	No	No	Yes	no	no	no	no	no	no	Complete	Smell +	Smell +	Smell +	Smell +	Smell +	Smell -	Smell +	Smell +	Unchecked	Unchecked	Unchecked	Unchecked	Unchecked	Unchecked	Checked	Checked	Checked	Unchecked	Unchecked	Unchecked	Unchecked	100.2	Positive	39	Unknown / Not Reported	Black or African American	Male
9	No	No	No	No	No	No	No	No	No	No	No	No	No	No	yes	no	no	no	no	no	Complete	Smell +	Smell +	Smell +	Smell +	Smell -	Smell +	Smell +	Smell +	Unchecked	Unchecked	Checked	Unchecked	Unchecked	Unchecked	Unchecked	Unchecked	Unchecked	Unchecked	Checked	Unchecked	Unchecked	98.099998	Negative	34	Unknown / Not Reported	Black or African American	Female
10	No	No	No	No	No	No	No	No	No	No	No	No	No	No	no	no	no	no	no	no	Complete	Smell +	Smell +	Smell +	Smell -	Smell +	Smell +	Smell +	Smell -	Unchecked	Unchecked	Unchecked	Unchecked	Unchecked	Unchecked	Unchecked	Unchecked	Checked	Checked	Checked	Unchecked	Checked	98.800003	Negative	47	Unknown / Not Reported	White	Male
11	No	No	No	No	No	No	No	No	No	No	No	No	No	No	yes	no	no	no	no	no	Complete	Smell +	Smell +	Smell +	Smell +	Smell -	Smell +	Smell +	Smell +	Unchecked	Unchecked	Unchecked	Unchecked	Unchecked	Unchecked	Unchecked	Unchecked	Unchecked	Unchecked	Unchecked	Unchecked	Unchecked	98.199997	Positive	29	Not Hispanic or Latino	White	Female
14	No	No	No	No	No	No	No	No	No	No	No	No	No	Yes	yes	no	no	no	no	no	Complete	Smell +	Smell -	Smell +	Smell -	Smell +	Smell +	Smell +	Smell +	Unchecked	Unchecked	Unchecked	Unchecked	Unchecked	Unchecked	Checked	Unchecked	Unchecked	Checked	Checked	Checked	Unchecked	98.300003	Negative	18	Not Hispanic or Latino	White	Female
15	No	No	No	No	No	No	No	No	No	No	No	No	No	No	no	no	no	no	no	no	Complete	Smell +	Smell +	Smell +	Smell -	Smell +	Smell +	Smell +	Smell +	Unchecked	Unchecked	Unchecked	Unchecked	Unchecked	Unchecked	Unchecked	Unchecked	Unchecked	Unchecked	Unchecked	Unchecked	Unchecked	98.699997	Negative	42	Not Hispanic or Latino	White	Male
16	No	No	No	No	No	No	No	No	No	No	No	No	No	No	yes	no	no	no	no	no	Complete	Smell +	Smell +	Smell +	Smell +	Smell +	Smell +	Smell +	Smell +	Unchecked	Unchecked	Unchecked	Unchecked	Unchecked	Unchecked	Unchecked	Unchecked	Unchecked	Unchecked	Unchecked	Unchecked	Unchecked	97.900002	Negative	43	Not Hispanic or Latino	White	Male
17	No	No	No	No	No	No	No	No	No	No	No	No	No	No	no	no	no	yes	no	no	Complete	Smell +	Smell -	Smell +	Smell -	Smell +	Smell +	Smell +	Smell +	Unchecked	Unchecked	Unchecked	Unchecked	Unchecked	Unchecked	Unchecked	Unchecked	Unchecked	Unchecked	Unchecked	Unchecked	Unchecked	97.400002	Negative	19	Not Hispanic or Latino	White	Female
18	No	No	No	No	No	No	No	No	No	No	No	No	No	No	yes	no	no	no	no	no	Complete	Smell +	Smell +	Smell +	Smell +	Smell +	Smell +	Smell +	Smell +	Unchecked	Unchecked	Unchecked	Unchecked	Unchecked	Unchecked	Unchecked	Unchecked	Unchecked	Unchecked	Unchecked	Unchecked	Unchecked	102.3	Negative	32	Not Hispanic or Latino	Black or African American	Female
20	No	No	No	No	No	No	No	No	No	No	No	No	No	No	no	no	no	no	no	no	Complete	Smell +	Smell +	Smell +	Smell -	Smell +	Smell +	Smell +	Smell +	Unchecked	Unchecked	Unchecked	Unchecked	Unchecked	Unchecked	Unchecked	Unchecked	Unchecked	Unchecked	Unchecked	Unchecked	Unchecked	97.900002	Negative	36	Not Hispanic or Latino	White	Female
21	No	No	No	No	No	No	No	No	No	No	No	No	No	No	no	no	no	no	no	no	Complete	Smell +	Smell +	Smell -	Smell +	Smell +	Smell +	Smell +	Smell +	Unchecked	Unchecked	Unchecked	Unchecked	Unchecked	Unchecked	Unchecked	Unchecked	Unchecked	Unchecked	Unchecked	Unchecked	Unchecked	97.800003	Negative	37	Not Hispanic or Latino	Black or African American	Female
22	Yes	No	No	No	No	No	No	Yes	No	No	No	No	No	No	yes	no	no	no	no	no	Complete	Smell -	Smell -	Smell -	Smell -	Smell -	Smell -	Smell -	Smell -	Unchecked	Unchecked	Unchecked	Unchecked	Unchecked	Unchecked	Unchecked	Unchecked	Unchecked	Unchecked	Unchecked	Unchecked	Unchecked	98	Positive	48	Not Hispanic or Latino	White	Male
23	Yes	No	No	No	No	No	No	No	No	No	No	No	No	No	no	no	no	no	no	no	Complete	Smell +	Smell -	Smell +	Smell +	Smell +	Smell -	Smell +	Smell +	Unchecked	Unchecked	Unchecked	Unchecked	Unchecked	Unchecked	Unchecked	Unchecked	Unchecked	Unchecked	Unchecked	Unchecked	Unchecked	102.9	Positive	39	Not Hispanic or Latino	White	Male
24	No	No	No	No	No	No	No	Yes	No	No	No	No	No	No	no	no	no	no	no	no	Complete	Smell +	Smell +	Smell +	Smell +	Smell +	Smell +	Smell +	Smell +	Unchecked	Checked	Unchecked	Unchecked	Unchecked	Unchecked	Unchecked	Checked	Checked	Unchecked	Unchecked	Unchecked	Unchecked	97.900002	Negative	57	Not Hispanic or Latino	White	Male
25	No	No	No	No	No	No	No	No	No	No	No	No	No	No	yes	no	yes	no	no	no	Complete	Smell +	Smell +	Smell +	Smell +	Smell +	Smell +	Smell +	Smell +	Unchecked	Unchecked	Unchecked	Unchecked	Unchecked	Unchecked	Unchecked	Unchecked	Unchecked	Unchecked	Unchecked	Unchecked	Unchecked	99	Negative	20	Not Hispanic or Latino	White	Female
26	No	No	No	No	No	No	No	No	No	No	No	No	No	No	yes	no	no	no	no	no	Complete	Smell +	Smell +	Smell +	Smell +	Smell +	Smell +	Smell +	Smell +	Unchecked	Unchecked	Unchecked	Unchecked	Unchecked	Unchecked	Unchecked	Unchecked	Unchecked	Unchecked	Unchecked	Unchecked	Unchecked	98.199997	Negative	36	Not Hispanic or Latino	White	Female
27	No	No	No	No	No	No	No	No	No	No	No	No	No	No	no	yes	no	no	no	no	Complete	Smell +	Smell +	Smell +	Smell +	Smell +	Smell +	Smell +	Smell +	Unchecked	Unchecked	Unchecked	Unchecked	Unchecked	Unchecked	Unchecked	Unchecked	Unchecked	Unchecked	Unchecked	Unchecked	Unchecked	97.5	Negative	19	Not Hispanic or Latino	White	Female
28	No	No	No	No	No	No	No	No	No	No	No	No	No	No	no	no	no	no	no	no	Complete	Smell +	Smell +	Smell +	Smell +	Smell +	Smell +	Smell +	Smell +	Unchecked	Unchecked	Unchecked	Unchecked	Unchecked	Unchecked	Unchecked	Unchecked	Unchecked	Unchecked	Unchecked	Unchecked	Unchecked	98.199997	Negative	49	Not Hispanic or Latino	White	Female
29	No	No	Yes	No	No	No	No	No	No	No	No	No	No	No	yes	no	no	no	no	no	Complete	Smell +	Smell +	Smell +	Smell +	Smell +	Smell -	Smell +	Smell -	Unchecked	Unchecked	Unchecked	Unchecked	Unchecked	Unchecked	Unchecked	Unchecked	Unchecked	Unchecked	Unchecked	Unchecked	Unchecked	98.599998	Negative	56	Not Hispanic or Latino	White	Male
30	No	No	No	No	No	No	No	No	No	No	No	No	No	No	no	no	no	no	no	no	Complete	Smell +	Smell -	Smell -	Smell -	Smell -	Smell +	Smell +	Smell -	Unchecked	Unchecked	Unchecked	Unchecked	Unchecked	Unchecked	Unchecked	Unchecked	Unchecked	Unchecked	Unchecked	Unchecked	Unchecked	99	Positive	43	Not Hispanic or Latino	White	Female
31	No	No	No	No	No	No	No	No	No	No	No	No	No	No	yes	no	yes	yes	no	no	Complete	Smell -	Smell +	Smell +	Smell +	Smell +	Smell +	Smell +	Smell -	Unchecked	Unchecked	Unchecked	Unchecked	Unchecked	Unchecked	Unchecked	Unchecked	Unchecked	Unchecked	Unchecked	Unchecked	Unchecked	98.599998	Negative	51	Not Hispanic or Latino	White	Male
32	No	No	No	No	No	No	No	No	No	No	No	No	No	No	no	no	no	no	no	no	Complete	Smell +	Smell -	Smell +	Smell -	Smell +	Smell +	Smell +	Smell +	Unchecked	Unchecked	Unchecked	Unchecked	Unchecked	Unchecked	Unchecked	Unchecked	Unchecked	Unchecked	Unchecked	Unchecked	Unchecked	97.900002	Negative	60	Not Hispanic or Latino	White	Male
33	No	No	No	No	No	No	No	No	No	No	No	No	No	No	no	no	no	no	no	no	Complete	Smell +	Smell +	Smell -	Smell -	Smell +	Smell -	Smell +	Smell +	Unchecked	Unchecked	Unchecked	Unchecked	Unchecked	Unchecked	Unchecked	Unchecked	Unchecked	Unchecked	Unchecked	Unchecked	Unchecked	98.699997	Negative	57	Not Hispanic or Latino	White	Female
34	No	No	No	No	No	No	No	No	No	No	No	No	No	No	no	no	no	no	no	no	Complete	Smell +	Smell +	Smell +	Smell +	Smell -	Smell +	Smell +	Smell -	Unchecked	Unchecked	Unchecked	Unchecked	Unchecked	Unchecked	Unchecked	Unchecked	Unchecked	Unchecked	Unchecked	Unchecked	Unchecked	98	Positive	29	Not Hispanic or Latino	White	Male
35	Yes	Yes	No	No	No	No	No	No	No	No	Yes	No	No	No	no	no	no	no	no	no	Complete	Smell +	Smell -	Smell -	Smell +	Smell +	Smell +	Smell +	Smell -	Unchecked	Unchecked	Unchecked	Unchecked	Unchecked	Unchecked	Unchecked	Unchecked	Unchecked	Unchecked	Unchecked	Unchecked	Unchecked	98.400002	Positive	42	Hispanic or Latino	White	Male
36	No	Yes	No	No	No	No	No	No	No	No	No	No	No	No	no	no	no	no	no	no	Complete	Smell +	Smell -	Smell -	Smell -	Smell +	Smell -	Smell -	Smell -	Unchecked	Unchecked	Unchecked	Unchecked	Unchecked	Unchecked	Unchecked	Unchecked	Unchecked	Unchecked	Unchecked	Unchecked	Unchecked	97.800003	Negative	58	Not Hispanic or Latino	White	Male
37	No	No	Yes	Yes	Yes	No	No	Yes	No	No	No	No	No	Yes	yes	yes	no	yes	no	no	Complete	Smell -	Smell -	Smell -	Smell -	Smell -	Smell -	Smell -	Smell -	Unchecked	Unchecked	Unchecked	Unchecked	Unchecked	Unchecked	Unchecked	Unchecked	Unchecked	Unchecked	Unchecked	Unchecked	Unchecked	98.199997	Negative	59	Not Hispanic or Latino	White	Female
38	Yes	No	No	No	No	No	No	Yes	No	Yes	Yes	Yes	No	No	yes	yes	no	no	no	no	Complete	Smell +	Smell +	Smell -	Smell -	Smell -	Smell -	Smell -	Smell -	Unchecked	Unchecked	Unchecked	Unchecked	Unchecked	Unchecked	Unchecked	Unchecked	Unchecked	Unchecked	Unchecked	Unchecked	Unchecked	101.6	Positive	85	Not Hispanic or Latino	White	Female
39	No	No	No	No	No	No	No	No	No	No	No	No	No	No	no	no	no	no	no	no	Complete	Smell +	Smell -	Smell +	Smell +	Smell -	Smell -	Smell +	Smell +	Unchecked	Unchecked	Unchecked	Unchecked	Unchecked	Unchecked	Unchecked	Unchecked	Unchecked	Unchecked	Unchecked	Unchecked	Unchecked	98	Negative	67	Not Hispanic or Latino	White	Male
40	No	Yes	No	No	No	No	No	No	No	No	No	No	No	No	yes	no	no	no	no	no	Complete	Smell +	Smell -	Smell -	Smell +	Smell +	Smell -	Smell -	Smell +	Unchecked	Unchecked	Unchecked	Unchecked	Unchecked	Unchecked	Unchecked	Unchecked	Unchecked	Unchecked	Unchecked	Unchecked	Unchecked	98.300003	Positive	84	Not Hispanic or Latino	White	Female
41	No	Yes	No	No	No	No	No	No	No	No	No	No	No	No	no	no	no	no	no	no	Complete	Smell +	Smell +	Smell +	Smell +	Smell +	Smell +	Smell -	Smell +	Unchecked	Unchecked	Unchecked	Unchecked	Unchecked	Unchecked	Unchecked	Unchecked	Unchecked	Unchecked	Unchecked	Unchecked	Unchecked	98	Negative	74	Not Hispanic or Latino	White	Male
42	No	No	No	No	No	No	No	No	No	No	No	No	No	No	yes	no	no	no	no	no	Complete	Smell +	Smell +	Smell +	Smell +	Smell +	Smell +	Smell +	Smell +	Unchecked	Unchecked	Unchecked	Unchecked	Unchecked	Unchecked	Unchecked	Unchecked	Unchecked	Unchecked	Unchecked	Unchecked	Unchecked	98.099998	Negative	18	Hispanic or Latino	White	Female
43	Yes	No	No	No	No	No	No	Yes	No	No	No	No	No	No	yes	yes	no	no	no	no	Complete	Smell +	Smell +	Smell -	Smell +	Smell +	Smell +	Smell +	Smell +	Unchecked	Unchecked	Unchecked	Unchecked	Unchecked	Unchecked	Unchecked	Unchecked	Unchecked	Unchecked	Unchecked	Unchecked	Unchecked	99.099998	Negative	39	Not Hispanic or Latino	White	Female
45	No	No	No	No	No	No	No	No	No	No	No	No	No	No	yes	yes	no	no	no	no	Complete	Smell +	Smell +	Smell +	Smell +	Smell +	Smell +	Smell +	Smell +	Unchecked	Unchecked	Unchecked	Unchecked	Unchecked	Checked	Unchecked	Unchecked	Checked	Checked	Checked	Unchecked	Checked	99.699997	Positive	25	Not Hispanic or Latino	White	Female
46	No	No	No	No	No	No	No	Yes	No	No	No	No	No	No	yes	yes	no	no	no	no	Complete	Smell +	Smell +	Smell +	Smell +	Smell +	Smell +	Smell +	Smell +	Unchecked	Unchecked	Unchecked	Unchecked	Unchecked	Unchecked	Unchecked	Unchecked	Unchecked	Unchecked	Unchecked	Unchecked	Unchecked	98.300003	Negative	22	Not Hispanic or Latino	White	Female
48	No	No	No	No	No	No	No	Yes	No	No	No	No	No	No	yes	no	no	no	no	no	Complete	Smell +	Smell +	Smell +	Smell +	Smell +	Smell +	Smell +	Smell +	Unchecked	Unchecked	Unchecked	Unchecked	Unchecked	Unchecked	Unchecked	Unchecked	Unchecked	Unchecked	Unchecked	Unchecked	Unchecked	97.900002	Negative	43	Not Hispanic or Latino	White	Male
50	No	No	No	Yes	Yes	Yes	Yes	Yes	No	No	No	No	No	No	yes	no	no	no	yes	yes	Complete	Smell +	Smell +	Smell +	Smell +	Smell +	Smell -	Smell +	Smell +	Unchecked	Unchecked	Unchecked	Unchecked	Unchecked	Unchecked	Unchecked	Unchecked	Unchecked	Unchecked	Unchecked	Unchecked	Unchecked	97.800003	Negative	71	Not Hispanic or Latino	White	Male
51	No	No	No	Yes	Yes	No	No	Yes	No	No	No	Yes	Yes	Yes	yes	no	yes	no	no	no	Complete	Smell +	Smell +	Smell +	Smell +	Smell +	Smell +	Smell +	Smell +	Unchecked	Unchecked	Unchecked	Unchecked	Unchecked	Unchecked	Unchecked	Unchecked	Unchecked	Unchecked	Unchecked	Unchecked	Unchecked	98.300003	Negative	68	Not Hispanic or Latino	White	Male
52	No	No	No	No	No	No	No	No	No	No	No	No	No	No	no	no	no	no	no	no	Complete	Smell +	Smell +	Smell +	Smell +	Smell +	Smell +	Smell +	Smell +	Unchecked	Unchecked	Unchecked	Unchecked	Unchecked	Unchecked	Unchecked	Unchecked	Unchecked	Unchecked	Unchecked	Unchecked	Unchecked	98.5	Negative	60	Not Hispanic or Latino	White	Female
53	Yes	No	No	No	No	No	No	No	No	No	No	No	No	No	no	no	no	no	no	no	Complete	Smell +	Smell +	Smell +	Smell +	Smell -	Smell +	Smell +	Smell +	Unchecked	Unchecked	Unchecked	Unchecked	Unchecked	Unchecked	Unchecked	Unchecked	Unchecked	Unchecked	Unchecked	Unchecked	Unchecked	99.900002	Negative	55	Hispanic or Latino	White	Male
54	No	No	No	No	No	No	No	Yes	No	No	No	No	No	No	no	no	no	no	no	no	Complete	Smell +	Smell +	Smell +	Smell +	Smell +	Smell +	Smell +	Smell +	Unchecked	Unchecked	Unchecked	Unchecked	Unchecked	Unchecked	Unchecked	Unchecked	Unchecked	Unchecked	Unchecked	Unchecked	Unchecked	98.300003	Negative	38	Not Hispanic or Latino	Black or African American	Female
55	No	No	No	No	No	No	No	No	No	No	No	No	No	Yes	no	yes	no	no	no	no	Complete	Smell +	Smell +	Smell +	Smell +	Smell +	Smell +	Smell +	Smell +	Unchecked	Unchecked	Unchecked	Unchecked	Unchecked	Unchecked	Unchecked	Unchecked	Unchecked	Unchecked	Unchecked	Unchecked	Unchecked	98.800003	Positive	48	Not Hispanic or Latino	Black or African American	Female
56	No	No	No	No	No	No	No	No	No	Yes	No	No	No	No	no	no	no	no	no	no	Complete	Smell +	Smell -	Smell +	Smell +	Smell +	Smell +	Smell +	Smell -	Unchecked	Unchecked	Unchecked	Unchecked	Unchecked	Unchecked	Unchecked	Unchecked	Unchecked	Unchecked	Unchecked	Unchecked	Unchecked	98.400002	Negative	70	Not Hispanic or Latino	White	Male
58	No	No	No	No	No	No	No	No	No	No	No	No	No	No	yes	no	no	no	no	no	Complete	Smell +	Smell -	Smell +	Smell -					Unchecked	Unchecked	Unchecked	Unchecked	Unchecked	Unchecked	Unchecked	Unchecked	Unchecked	Unchecked	Unchecked	Unchecked	Unchecked	99.5	Positive	22	Not Hispanic or Latino	Black or African American	Female
59	No	No	No	No	No	No	No	No	No	No	Yes	No	No	No	yes	no	no	no	no	no	Complete	Smell -	Smell -	Smell -	Smell -	Smell -	Smell -	Smell +	Smell +	Unchecked	Unchecked	Unchecked	Unchecked	Unchecked	Unchecked	Unchecked	Unchecked	Unchecked	Unchecked	Unchecked	Unchecked	Unchecked	99.699997	Positive	25	Not Hispanic or Latino	White	Female
60	No	No	No	No	No	No	No	No	No	No	Yes	No	No	Yes	yes	no	no	no	no	no	Complete	Smell +	Smell +	Smell +	Smell +	Smell +	Smell +	Smell +	Smell +	Unchecked	Unchecked	Unchecked	Unchecked	Unchecked	Unchecked	Unchecked	Unchecked	Unchecked	Unchecked	Unchecked	Unchecked	Unchecked	99.199997	Negative	24	Hispanic or Latino	White	Female
61	No	No	No	No	No	No	No	No	No	No	No	No	No	No	no	no	no	no	no	no	Complete	Smell +	Smell +	Smell -	Smell +	Smell +	Smell -	Smell +	Smell +	Unchecked	Unchecked	Unchecked	Unchecked	Unchecked	Unchecked	Unchecked	Unchecked	Unchecked	Unchecked	Unchecked	Unchecked	Unchecked	98	Negative	36	Not Hispanic or Latino	White	Female
62	No	No	No	No	No	No	No	No	No	No	No	No	No	No	yes	no	no	no	no	no	Complete	Smell +	Smell +	Smell +	Smell +	Smell +	Smell +	Smell +	Smell +	Unchecked	Unchecked	Unchecked	Unchecked	Unchecked	Unchecked	Unchecked	Unchecked	Unchecked	Unchecked	Unchecked	Unchecked	Unchecked	98.099998	Negative	20	Not Hispanic or Latino	White	Female
63	No	No	No	No	No	No	Yes	Yes	Yes	Yes	Yes	No	No	No	yes	no	no	no	no	no	Complete	Smell +	Smell +	Smell +	Smell +	Smell +	Smell +	Smell +	Smell +	Unchecked	Unchecked	Unchecked	Unchecked	Unchecked	Unchecked	Unchecked	Unchecked	Unchecked	Unchecked	Unchecked	Unchecked	Unchecked	98.199997	Negative	67	Not Hispanic or Latino	White	Female
64	No	No	No	No	No	No	No	No	No	No	No	No	Yes	No	yes	no	no	no	no	no	Complete	Smell +	Smell -	Smell +	Smell +	Smell +	Smell -	Smell +	Smell +	Unchecked	Unchecked	Unchecked	Unchecked	Unchecked	Unchecked	Unchecked	Unchecked	Unchecked	Unchecked	Unchecked	Unchecked	Unchecked	98.599998	Negative	60	Not Hispanic or Latino	White	Male
65	No	No	No	No	No	No	No	No	No	Yes	No	No	No	No	yes	no	no	no	no	no	Complete	Smell +	Smell +	Smell +	Smell +	Smell +	Smell +	Smell +	Smell +	Unchecked	Unchecked	Unchecked	Unchecked	Unchecked	Unchecked	Unchecked	Unchecked	Unchecked	Unchecked	Unchecked	Unchecked	Unchecked	99.099998	Positive	32	Not Hispanic or Latino	White	Female
66	No	No	No	No	No	Yes	Yes	Yes	No	No	No	No	No	No	no	no	no	no	no	no	Complete	Smell -	Smell +	Smell -	Smell -	Smell +				Unchecked	Unchecked	Unchecked	Unchecked	Unchecked	Unchecked	Unchecked	Unchecked	Unchecked	Unchecked	Unchecked	Unchecked	Unchecked	97.779999	Negative	43	Not Hispanic or Latino	White	Female
67	No	No	No	No	No	No	No	No	No	No	No	No	No	No	yes	no	no	no	no	no	Complete	Smell +	Smell +	Smell +	Smell +	Smell +	Smell +	Smell +	Smell +	Unchecked	Unchecked	Unchecked	Unchecked	Unchecked	Unchecked	Unchecked	Unchecked	Unchecked	Unchecked	Unchecked	Unchecked	Unchecked	98	Negative	19	Not Hispanic or Latino	Black or African American	Female
68	No	No	No	No	No	No	No	No	No	No	No	No	No	No	yes	no	no	no	no	no	Complete	Smell +	Smell +	Smell +	Smell +	Smell -	Smell +	Smell +	Smell +	Unchecked	Unchecked	Unchecked	Unchecked	Unchecked	Unchecked	Unchecked	Unchecked	Unchecked	Unchecked	Unchecked	Unchecked	Unchecked	98.900002	Negative	64	Not Hispanic or Latino	White	Female
69	No	No	No	No	No	No	No	No	No	No	No	No	No	No	yes	no	no	no	no	no	Complete	Smell +	Smell +	Smell +	Smell +	Smell +	Smell +	Smell +	Smell +	Unchecked	Unchecked	Unchecked	Unchecked	Unchecked	Unchecked	Unchecked	Unchecked	Unchecked	Unchecked	Unchecked	Unchecked	Unchecked	97.599998	Negative	89	Not Hispanic or Latino	White	Female
70	Yes	No	No	No	No	No	No	No	No	No	No	No	No	No	no	no	no	no	no	no	Complete	Smell +	Smell -	Smell -	Smell +	Smell -	Smell -	Smell +	Smell -	Unchecked	Unchecked	Checked	Unchecked	Unchecked	Checked	Unchecked	Checked	Checked	Unchecked	Checked	Checked	Unchecked	99.199997	Positive	45	Not Hispanic or Latino	Black or African American	Female
71	No	No	No	No	No	No	No	No	No	No	No	No	No	No	yes	no	no	no	no	no	Complete	Smell +	Smell +	Smell +	Smell +	Smell +	Smell +	Smell -	Smell -	Checked	Unchecked	Unchecked	Unchecked	Unchecked	Unchecked	Unchecked	Unchecked	Unchecked	Unchecked	Checked	Unchecked	Unchecked	98.599998	Negative	71	Not Hispanic or Latino	White	Male
72	No	No	No	No	No	No	No	No	No	No	No	No	No	No	yes	yes	no	no	no	no	Complete	Smell +	Smell -	Smell -	Smell -	Smell +	Smell -	Smell +	Smell -	Unchecked	Unchecked	Unchecked	Unchecked	Unchecked	Checked	Checked	Checked	Checked	Checked	Unchecked	Unchecked	Unchecked	101.9	Positive	83	Not Hispanic or Latino	White	Male
73	No	No	No	No	No	No	No	No	No	No	No	No	No	No	no	no	no	no	no	no	Complete	Smell +	Smell +	Smell +	Smell +	Smell +	Smell +	Smell +	Smell -	Unchecked	Unchecked	Unchecked	Unchecked	Unchecked	Unchecked	Unchecked	Checked	Checked	Unchecked	Unchecked	Unchecked	Checked	99.300003	Negative	53	Not Hispanic or Latino	White	Male
74	No	No	No	No	No	No	No	No	No	No	No	No	No	No	no	no	no	no	no	no	Complete	Smell +	Smell +	Smell +	Smell +	Smell +	Smell +	Smell +	Smell +	Unchecked	Unchecked	Unchecked	Unchecked	Unchecked	Unchecked	Unchecked	Checked	Unchecked	Unchecked	Unchecked	Unchecked	Unchecked	98.400002	Negative	49	Not Hispanic or Latino	White	Female
75	No	No	No	No	No	No	No	No	No	No	No	No	No	No	yes	no	no	no	no	no	Complete	Smell +	Smell +	Smell +	Smell +	Smell +	Smell +	Smell +	Smell +	Unchecked	Unchecked	Unchecked	Unchecked	Unchecked	Unchecked	Unchecked	Unchecked	Checked	Unchecked	Unchecked	Unchecked	Unchecked	98.199997	Negative	36	Not Hispanic or Latino	White	Male
76	No	No	No	No	No	No	No	No	No	No	No	No	No	Yes	yes	yes	no	no	no	no	Complete	Smell +	Smell -	Smell +	Smell +	Smell +	Smell +	Smell +	Smell +	Unchecked	Unchecked	Unchecked	Unchecked	Unchecked	Unchecked	Unchecked	Unchecked	Checked	Checked	Checked	Unchecked	Checked	98.300003	Negative	25	Unknown / Not Reported	White	Female
77	No	No	No	No	No	No	Yes	No	No	No	No	No	Yes	No	no	no	no	no	no	no	Complete	Smell +	Smell -	Smell +	Smell +	Smell +	Smell +	Smell +	Smell -	Unchecked	Unchecked	Unchecked	Unchecked	Unchecked	Unchecked	Checked	Checked	Checked	Unchecked	Unchecked	Unchecked	Unchecked	98.099998	Negative	59	Not Hispanic or Latino	White	Male
78	Yes	No	No	No	No	No	No	No	No	No	No	No	No	No	yes	no	no	no	yes	yes	Complete	Smell +	Smell -	Smell -	Smell -	Smell -	Smell -	Smell -	Smell -	Checked	Unchecked	Unchecked	Checked	Unchecked	Unchecked	Unchecked	Unchecked	Checked	Unchecked	Unchecked	Checked	Unchecked	97.699997	Positive	74	Not Hispanic or Latino	White	Female
79	No	No	No	No	No	No	No	No	No	No	No	No	No	No	no	no	no	no	no	no	Complete	Smell +	Smell +	Smell -	Smell -	Smell -	Smell -	Smell +	Smell +	Unchecked	Unchecked	Unchecked	Unchecked	Unchecked	Checked	Unchecked	Checked	Checked	Unchecked	Unchecked	Unchecked	Checked	99.900002	Negative	62	Not Hispanic or Latino	Black or African American	Male
80	No	No	No	No	No	No	No	No	Yes	No	No	No	Yes	No	no	no	no	no	no	no	Complete	Smell -	Smell -	Smell +	Smell -	Smell +	Smell -	Smell +	Smell -	Unchecked	Unchecked	Unchecked	Unchecked	Unchecked	Unchecked	Checked	Checked	Checked	Checked	Checked	Checked	Checked	98	Negative	44	Not Hispanic or Latino	White	Female
81	No	No	No	No	Yes	No	Yes	No	No	No	No	No	No	Yes	yes	no	no	no	no	no	Complete	Smell +	Smell +	Smell +	Smell +	Smell +	Smell -	Smell +	Smell +	Unchecked	Unchecked	Unchecked	Unchecked	Unchecked	Checked	Unchecked	Checked	Checked	Checked	Checked	Checked	Checked	98.5	Negative	55	Not Hispanic or Latino	White	Female
82	No	No	No	No	No	No	No	No	No	No	No	No	No	No	no	no	no	no	no	no	Complete	Smell +	Smell -	Smell -	Smell -	Smell +	Smell -	Smell -	Smell -	Unchecked	Unchecked	Unchecked	Unchecked	Unchecked	Checked	Unchecked	Unchecked	Unchecked	Unchecked	Unchecked	Unchecked	Checked	101.6	Positive	62	Not Hispanic or Latino	Black or African American	Female
83	Yes	No	No	No	No	No	Yes	No	No	No	No	No	Yes	Yes	yes	no	no	no	yes	no	Complete	Smell +	Smell +	Smell +	Smell +	Smell +	Smell +	Smell +	Smell +	Unchecked	Unchecked	Unchecked	Unchecked	Unchecked	Unchecked	Unchecked	Checked	Unchecked	Unchecked	Unchecked	Unchecked	Unchecked	97.400002	Negative	54	Not Hispanic or Latino	White	Male
84	No	No	No	No	No	No	No	Yes	No	No	No	No	No	No	no	no	no	no	no	no	Complete	Smell +	Smell +	Smell +	Smell -	Smell +	Smell +	Smell +	Smell +	Unchecked	Unchecked	Unchecked	Unchecked	Unchecked	Unchecked	Unchecked	Unchecked	Unchecked	Unchecked	Unchecked	Unchecked	Unchecked	98.400002	Negative	46	Not Hispanic or Latino	White	Male
85	No	No	No	No	No	No	No	No	No	No	No	Yes	No	No	no	yes	no	no	no	no	Complete	Smell -	Smell +	Smell -	Smell -	Smell -	Smell -	Smell +	Smell -	Unchecked	Unchecked	Unchecked	Unchecked	Unchecked	Unchecked	Unchecked	Unchecked	Unchecked	Unchecked	Unchecked	Unchecked	Unchecked	97.800003	Negative	54	Not Hispanic or Latino	Black or African American	Male
86	No	No	No	No	No	No	No	No	No	No	Yes	Yes	No	No	yes	yes	no	no	no	no	Complete	Smell +	Smell +	Smell +	Smell +	Smell +	Smell +	Smell +	Smell +	Unchecked	Unchecked	Unchecked	Unchecked	Unchecked	Unchecked	Unchecked	Unchecked	Unchecked	Unchecked	Unchecked	Unchecked	Unchecked	97.800003	Negative	45	Not Hispanic or Latino	White	Female
87	No	No	No	No	No	No	No	No	No	No	No	No	No	No	no	no	no	no	no	no	Complete	Smell +	Smell +	Smell +	Smell +	Smell +	Smell +	Smell +	Smell +	Unchecked	Unchecked	Unchecked	Unchecked	Unchecked	Unchecked	Unchecked	Unchecked	Unchecked	Unchecked	Unchecked	Unchecked	Unchecked	98	Negative	28	Not Hispanic or Latino	White	Male
88	No	Yes	No	No	No	No	No	No	No	No	No	No	No	No	no	no	no	no	no	no	Complete	Smell +	Smell +	Smell +	Smell +	Smell +	Smell +	Smell +	Smell -	Unchecked	Unchecked	Unchecked	Unchecked	Unchecked	Unchecked	Unchecked	Unchecked	Unchecked	Unchecked	Unchecked	Unchecked	Unchecked	98.900002	Negative	63	Not Hispanic or Latino	White	Male
89	No	No	No	No	No	No	No	No	No	No	No	No	No	No	no	no	no	no	no	no	Complete	Smell +	Smell +	Smell +	Smell +	Smell +	Smell -	Smell +	Smell +	Unchecked	Unchecked	Unchecked	Unchecked	Unchecked	Unchecked	Unchecked	Unchecked	Unchecked	Unchecked	Unchecked	Unchecked	Unchecked	97.099998	Negative	57	Not Hispanic or Latino	White	Male
90	No	No	No	No	No	No	No	No	No	No	No	No	No	No	no	no	no	yes	no	no	Complete	Smell +	Smell +	Smell +	Smell +	Smell +	Smell +	Smell +	Smell +	Unchecked	Unchecked	Unchecked	Unchecked	Unchecked	Unchecked	Unchecked	Unchecked	Unchecked	Unchecked	Unchecked	Unchecked	Unchecked	97.800003	Negative	29	Not Hispanic or Latino	White	Female
91	No	Yes	No	No	No	No	No	No	No	No	No	No	No	No	yes	no	no	no	no	no	Complete	Smell +	Smell +	Smell +	Smell +	Smell +	Smell -	Smell +	Smell +	Unchecked	Unchecked	Unchecked	Unchecked	Unchecked	Unchecked	Unchecked	Unchecked	Unchecked	Unchecked	Unchecked	Unchecked	Unchecked	99	Negative	27	Not Hispanic or Latino	White	Female
92	No	Yes	No	No	No	No	No	Yes	Yes	No	No	No	No	Yes	no	no	no	no	no	no	Complete	Smell +	Smell +	Smell +	Smell +	Smell +	Smell +	Smell +	Smell +	Unchecked	Unchecked	Unchecked	Unchecked	Unchecked	Unchecked	Unchecked	Unchecked	Unchecked	Unchecked	Unchecked	Unchecked	Unchecked	97.800003	Negative	65	Not Hispanic or Latino	White	Male
93	Yes	No	No	No	No	No	No	No	No	No	No	No	No	No	no	no	no	no	no	no	Complete	Smell -	Smell -	Smell +	Smell -	Smell -	Smell -	Smell -	Smell -	Unchecked	Unchecked	Unchecked	Unchecked	Unchecked	Unchecked	Unchecked	Unchecked	Unchecked	Unchecked	Unchecked	Unchecked	Unchecked	97.900002	Positive	20	Not Hispanic or Latino	Black or African American	Female
94	No	No	No	No	No	Yes	No	No	No	No	No	No	No	No	yes	no	no	no	no	no	Complete	Smell +	Smell +	Smell +	Smell +	Smell +	Smell +	Smell +	Smell +	Unchecked	Unchecked	Unchecked	Unchecked	Unchecked	Unchecked	Unchecked	Unchecked	Unchecked	Unchecked	Unchecked	Unchecked	Unchecked	98.5	Negative	42	Not Hispanic or Latino	White	Male
95	No	No	No	No	No	No	No	No	No	No	No	No	No	No	no	no	no	no	no	no	Complete	Smell +	Smell +	Smell +	Smell +	Smell +	Smell +	Smell +	Smell +	Unchecked	Unchecked	Unchecked	Unchecked	Unchecked	Unchecked	Unchecked	Unchecked	Unchecked	Unchecked	Unchecked	Unchecked	Unchecked	98.199997	Negative	51	Not Hispanic or Latino	White	Female
96	No	No	No	No	No	No	No	No	No	No	Yes	Yes	No	No	yes	no	no	no	no	no	Complete	Smell -	Smell -	Smell -	Smell -	Smell -	Smell -	Smell -	Smell -	Unchecked	Unchecked	Unchecked	Unchecked	Unchecked	Unchecked	Unchecked	Unchecked	Unchecked	Unchecked	Unchecked	Unchecked	Unchecked	98.599998	Positive	45	Hispanic or Latino	White	Female
97	No	No	No	No	No	No	No	No	No	No	No	Yes	No	No	yes	no	no	no	no	no	Complete	Smell +	Smell +	Smell +	Smell +	Smell +	Smell +	Smell +	Smell +	Unchecked	Unchecked	Unchecked	Unchecked	Unchecked	Unchecked	Unchecked	Unchecked	Unchecked	Unchecked	Unchecked	Unchecked	Unchecked	98	Negative	30	Not Hispanic or Latino	White	Female
98	No	No	No	No	No	No	No	No	No	No	No	No	No	No	yes	no	no	no	no	no	Complete	Smell +	Smell +	Smell +	Smell +	Smell +	Smell +	Smell +	Smell +	Unchecked	Unchecked	Unchecked	Unchecked	Unchecked	Unchecked	Unchecked	Unchecked	Unchecked	Unchecked	Unchecked	Unchecked	Unchecked	97.800003	Negative	32	Not Hispanic or Latino	Black or African American	Female
99	No	Yes	Yes	Yes	Yes	Yes	No	No	No	No	No	No	No	No	yes	yes	yes	no	no	no	Complete	Smell +	Smell +	Smell +	Smell +	Smell +	Smell +	Smell +	Smell +	Unchecked	Unchecked	Unchecked	Unchecked	Unchecked	Unchecked	Unchecked	Unchecked	Unchecked	Unchecked	Unchecked	Unchecked	Unchecked	98.800003	Negative	50	Not Hispanic or Latino	White	Female
100	No	Yes	No	No	No	No	No	No	No	No	No	No	No	No	no	no	no	no	no	no	Complete	Smell +	Smell +	Smell +	Smell +	Smell +	Smell +	Smell +	Smell +	Unchecked	Unchecked	Unchecked	Unchecked	Unchecked	Unchecked	Unchecked	Unchecked	Unchecked	Unchecked	Unchecked	Unchecked	Unchecked	99.199997	Negative	56	Not Hispanic or Latino	White	Male
101	No	No	No	No	No	No	No	No	No	No	Yes	No	No	No	yes	no	no	no	no	no	Complete	Smell +	Smell +	Smell +	Smell +	Smell +	Smell +	Smell +	Smell +	Unchecked	Unchecked	Unchecked	Unchecked	Unchecked	Unchecked	Unchecked	Unchecked	Unchecked	Unchecked	Unchecked	Unchecked	Unchecked	98.300003	Positive	55	Not Hispanic or Latino	Black or African American	Female
102	No	Yes	No	No	No	No	No	No	No	No	Yes	Yes	No	No	yes	yes	no	no	no	no	Complete	Smell -	Smell +	Smell -	Smell +	Smell -	Smell +	Smell +	Smell +	Unchecked	Unchecked	Unchecked	Unchecked	Unchecked	Unchecked	Unchecked	Unchecked	Unchecked	Unchecked	Unchecked	Unchecked	Unchecked	98.400002	Negative	43	Not Hispanic or Latino	White	Male
103	Yes	No	No	No	No	No	No	No	No	No	No	Yes	No	Yes	no	yes	no	no	no	no	Complete	Smell -	Smell +	Smell +	Smell +	Smell -	Smell -	Smell -	Smell +	Unchecked	Unchecked	Unchecked	Unchecked	Unchecked	Unchecked	Unchecked	Unchecked	Unchecked	Unchecked	Unchecked	Unchecked	Unchecked	98.699997	Negative	51	Not Hispanic or Latino	White	Female
104	No	No	No	No	No	No	No	No	No	No	No	No	No	No	yes	no	no	no	no	no	Complete	Smell +	Smell +	Smell +	Smell +	Smell +	Smell +	Smell +	Smell -	Unchecked	Unchecked	Unchecked	Unchecked	Unchecked	Unchecked	Unchecked	Unchecked	Unchecked	Unchecked	Unchecked	Unchecked	Unchecked	98.099998	Negative	52	Not Hispanic or Latino	White	Female
105	No	No	No	No	No	No	No	No	No	No	No	Yes	No	No	yes	no	no	no	no	no	Complete	Smell +	Smell +	Smell +	Smell +	Smell +	Smell +	Smell +	Smell +	Unchecked	Unchecked	Unchecked	Unchecked	Unchecked	Unchecked	Unchecked	Unchecked	Unchecked	Unchecked	Unchecked	Unchecked	Unchecked	97.800003	Negative	40	Not Hispanic or Latino	White	Male
106	No	Yes	No	No	No	No	No	No	No	No	Yes	No	No	No	yes	yes	no	no	no	no	Complete	Smell +	Smell +	Smell +	Smell +	Smell +	Smell +	Smell +	Smell +	Unchecked	Unchecked	Unchecked	Unchecked	Unchecked	Unchecked	Unchecked	Unchecked	Unchecked	Unchecked	Unchecked	Unchecked	Unchecked	98.400002	Negative	33	Not Hispanic or Latino	White	Female
107	No	No	No	No	No	No	No	No	No	No	No	No	No	No	no	no	no	no	no	no	Complete	Smell +	Smell +	Smell +	Smell +	Smell +	Smell +	Smell +	Smell +	Unchecked	Unchecked	Unchecked	Unchecked	Unchecked	Unchecked	Unchecked	Unchecked	Unchecked	Unchecked	Unchecked	Unchecked	Unchecked	99.400002	Negative	21	Not Hispanic or Latino	White	Male
108	No	No	No	No	No	No	No	No	No	No	No	Yes	No	No	no	no	no	no	no	no	Complete	Smell +	Smell +	Smell +	Smell +	Smell +	Smell +	Smell +	Smell +	Unchecked	Unchecked	Unchecked	Unchecked	Unchecked	Unchecked	Unchecked	Unchecked	Unchecked	Unchecked	Unchecked	Unchecked	Unchecked	99.599998	Negative	38	Not Hispanic or Latino	White	Female
109	No	Yes	No	No	No	No	No	No	No	No	Yes	No	No	No	no	no	no	no	no	no	Complete	Smell +	Smell +	Smell -	Smell -	Smell +	Smell +	Smell +	Smell +	Unchecked	Unchecked	Unchecked	Unchecked	Unchecked	Unchecked	Unchecked	Unchecked	Unchecked	Unchecked	Unchecked	Unchecked	Unchecked	97.800003	Positive	68	Not Hispanic or Latino	White	Female
110	No	No	No	No	No	No	No	No	No	No	No	No	No	No	yes	no	no	no	no	no	Complete	Smell +	Smell +	Smell +	Smell +	Smell +	Smell +	Smell +	Smell +	Unchecked	Unchecked	Unchecked	Unchecked	Unchecked	Unchecked	Unchecked	Unchecked	Unchecked	Unchecked	Unchecked	Unchecked	Unchecked	97.400002	Negative	26	Not Hispanic or Latino	White	Male
111	No	No	No	No	No	No	No	No	No	No	No	No	No	No	no	no	no	no	no	no	Complete	Smell +	Smell +	Smell +	Smell +	Smell +	Smell +	Smell +	Smell +	Unchecked	Unchecked	Unchecked	Unchecked	Unchecked	Unchecked	Unchecked	Unchecked	Unchecked	Unchecked	Unchecked	Unchecked	Unchecked	98	Negative	59	Not Hispanic or Latino	White	Female
112	No	No	No	No	No	No	No	No	No	No	No	No	No	No	yes	no	no	no	no	no	Complete	Smell -	Smell -	Smell -	Smell -	Smell -	Smell -	Smell -	Smell -	Unchecked	Unchecked	Unchecked	Unchecked	Unchecked	Unchecked	Unchecked	Unchecked	Unchecked	Unchecked	Unchecked	Unchecked	Unchecked	98.199997	Negative	28	Not Hispanic or Latino	White	Male
113	Yes	No	No	No	No	No	No	No	No	No	No	No	No	No	yes	no	no	no	no	no	Complete	Smell +	Smell -	Smell +	Smell +	Smell +	Smell -	Smell +	Smell +	Unchecked	Unchecked	Unchecked	Unchecked	Unchecked	Unchecked	Unchecked	Unchecked	Unchecked	Unchecked	Unchecked	Unchecked	Unchecked	99.900002	Negative	60	Not Hispanic or Latino	White	Male
114	No	No	No	No	No	No	No	No	No	No	No	No	No	No	no	no	no	no	no	no	Complete	Smell +	Smell -	Smell +	Smell +	Smell -	Smell -	Smell +	Smell +	Unchecked	Unchecked	Unchecked	Unchecked	Unchecked	Unchecked	Unchecked	Unchecked	Unchecked	Unchecked	Unchecked	Unchecked	Unchecked	97.400002	Negative	82	Not Hispanic or Latino	White	Female
115	No	No	No	No	No	No	No	Yes	No	No	No	No	No	Yes	no	no	no	no	no	no	Complete	Smell +	Smell +	Smell +	Smell +	Smell +	Smell +	Smell +	Smell +	Unchecked	Unchecked	Unchecked	Unchecked	Unchecked	Unchecked	Unchecked	Unchecked	Unchecked	Unchecked	Unchecked	Unchecked	Unchecked	98	Negative	51	Not Hispanic or Latino	Black or African American	Male
116	No	No	No	No	No	No	No	No	No	No	No	No	No	No	no	yes	no	no	no	no	Complete	Smell +	Smell +	Smell +	Smell +	Smell +	Smell +	Smell +	Smell +	Unchecked	Unchecked	Unchecked	Unchecked	Unchecked	Unchecked	Unchecked	Unchecked	Unchecked	Unchecked	Unchecked	Unchecked	Unchecked	98	Negative	51	Not Hispanic or Latino	White	Male
117	No	No	No	No	No	No	No	No	No	No	No	No	No	No	no	no	no	no	no	no	Complete	Smell +	Smell +	Smell +	Smell +	Smell +	Smell -	Smell +	Smell +	Unchecked	Unchecked	Unchecked	Unchecked	Unchecked	Unchecked	Unchecked	Unchecked	Unchecked	Unchecked	Unchecked	Unchecked	Unchecked	98.699997	Negative	37	Hispanic or Latino	White	Female
118	No	No	No	No	No	No	No	No	No	No	No	No	No	No	no	no	no	no	no	no	Complete	Smell +	Smell -	Smell +	Smell +	Smell -	Smell -	Smell -	Smell -	Unchecked	Unchecked	Unchecked	Unchecked	Unchecked	Unchecked	Unchecked	Unchecked	Unchecked	Unchecked	Unchecked	Unchecked	Unchecked	98	Negative	44	Not Hispanic or Latino	White	Male
119	No	No	No	No	No	No	No	No	No	No	No	No	No	No	yes	no	no	no	no	no	Complete	Smell +	Smell +	Smell +	Smell +	Smell +	Smell +	Smell +	Smell +	Unchecked	Unchecked	Unchecked	Unchecked	Unchecked	Unchecked	Unchecked	Unchecked	Unchecked	Unchecked	Unchecked	Unchecked	Unchecked	98.599998	Negative	61	Not Hispanic or Latino	Black or African American	Male
120	No	Yes	No	Yes	Yes	Yes	No	No	No	No	No	No	No	No	no	no	yes	no	no	no	Complete	Smell -	Smell +	Smell -	Smell -	Smell -	Smell -	Smell -	Smell -	Checked	Unchecked	Unchecked	Checked	Unchecked	Checked	Unchecked	Checked	Unchecked	Unchecked	Unchecked	Unchecked	Unchecked	99	Positive	74	Not Hispanic or Latino	White	Male
121	Yes	No	No	No	No	No	No	No	No	No	No	No	No	No	no	no	no	no	no	no	Complete	Smell +	Smell +	Smell +	Smell +	Smell +	Smell +	Smell +	Smell +	Unchecked	Unchecked	Unchecked	Unchecked	Unchecked	Unchecked	Unchecked	Unchecked	Unchecked	Unchecked	Unchecked	Unchecked	Unchecked	98.300003	Positive	43	Not Hispanic or Latino	Black or African American	Male
122	No	No	No	No	No	No	No	No	No	No	No	No	No	No	no	no	no	no	no	no	Complete	Smell +	Smell +	Smell -	Smell -	Smell +	Smell +	Smell +	Smell -	Unchecked	Unchecked	Unchecked	Unchecked	Unchecked	Unchecked	Unchecked	Unchecked	Unchecked	Unchecked	Unchecked	Unchecked	Unchecked	98	Negative	36	Not Hispanic or Latino	Black or African American	Female
123	No	No	No	No	No	No	No	No	No	No	No	No	No	No	no	no	no	no	no	no	Complete	Smell +	Smell +	Smell +	Smell -	Smell +	Smell +	Smell +	Smell +	Unchecked	Unchecked	Unchecked	Unchecked	Unchecked	Unchecked	Unchecked	Unchecked	Unchecked	Unchecked	Unchecked	Unchecked	Unchecked	98.5	Negative	48	Not Hispanic or Latino	White	Female
124	No	No	No	No	No	No	No	No	No	No	No	No	No	No	yes	no	no	no	no	no	Complete	Smell +	Smell +	Smell +	Smell -	Smell +	Smell +	Smell +	Smell +	Unchecked	Unchecked	Unchecked	Unchecked	Unchecked	Unchecked	Unchecked	Unchecked	Unchecked	Unchecked	Unchecked	Unchecked	Unchecked	98.599998	Negative	19	Hispanic or Latino	White	Female
125	No	No	No	No	No	No	No	No	No	No	No	No	No	No	no	no	no	no	no	no	Complete	Smell +	Smell +	Smell +	Smell +	Smell +	Smell -	Smell +	Smell +	Unchecked	Unchecked	Unchecked	Unchecked	Unchecked	Unchecked	Unchecked	Unchecked	Unchecked	Unchecked	Unchecked	Unchecked	Unchecked	99	Negative	43	Unknown / Not Reported	White	Female
126	No	No	No	Yes	No	No	No	No	No	No	No	No	No	No	no	no	no	no	no	no	Complete	Smell +	Smell +	Smell +	Smell +	Smell +	Smell +	Smell +	Smell -	Unchecked	Unchecked	Unchecked	Unchecked	Unchecked	Unchecked	Unchecked	Unchecked	Unchecked	Unchecked	Unchecked	Unchecked	Unchecked	99	Negative	19	Not Hispanic or Latino	Black or African American	Female
127	No	No	No	No	No	No	No	No	No	No	No	No	No	No	no	no	no	no	no	no	Complete	Smell +	Smell -	Smell +	Smell -	Smell +	Smell +	Smell +	Smell +	Unchecked	Unchecked	Unchecked	Unchecked	Unchecked	Unchecked	Unchecked	Unchecked	Unchecked	Unchecked	Unchecked	Unchecked	Unchecked	98.599998	Negative	77	Not Hispanic or Latino	Black or African American	Male
128	No	No	No	No	No	No	No	No	No	No	No	No	No	No	no	no	no	no	no	no	Complete	Smell +	Smell +	Smell +	Smell +	Smell +	Smell +	Smell +	Smell +	Unchecked	Unchecked	Unchecked	Unchecked	Unchecked	Unchecked	Unchecked	Unchecked	Unchecked	Unchecked	Unchecked	Unchecked	Unchecked	97.800003	Negative	22	Not Hispanic or Latino	White	Female
129	Yes	No	No	No	No	No	No	No	No	Yes	Yes	Yes	No	No	yes	no	no	no	no	no	Complete	Smell -	Smell -	Smell -	Smell -	Smell -	Smell -	Smell -	Smell -	Unchecked	Unchecked	Unchecked	Unchecked	Unchecked	Unchecked	Unchecked	Unchecked	Unchecked	Unchecked	Unchecked	Unchecked	Unchecked	98	Positive	35	Not Hispanic or Latino	White	Male
130	No	No	No	No	No	No	No	Yes	Yes	Yes	Yes	Yes	No	No	no	no	no	no	no	no	Complete	Smell -	Smell -	Smell -	Smell -	Smell -	Smell -	Smell -	Smell -	Unchecked	Unchecked	Unchecked	Unchecked	Unchecked	Unchecked	Unchecked	Unchecked	Unchecked	Unchecked	Unchecked	Unchecked	Unchecked	97.599998	Positive	74	Not Hispanic or Latino	White	Male
131	Yes	No	No	No	No	No	No	No	No	No	Yes	No	No	No	yes	yes	no	no	no	no	Complete	Smell +	Smell +	Smell +	Smell +	Smell +	Smell +	Smell +	Smell +	Unchecked	Unchecked	Unchecked	Unchecked	Unchecked	Unchecked	Unchecked	Unchecked	Unchecked	Unchecked	Unchecked	Unchecked	Unchecked	97.800003	Negative	46	Not Hispanic or Latino	Black or African American	Female
132	No	Yes	No	No	No	No	No	Yes	Yes	No	No	No	No	No	yes	yes	no	no	no	no	Complete	Smell +	Smell +	Smell +	Smell +	Smell +	Smell +	Smell +	Smell +	Unchecked	Unchecked	Unchecked	Unchecked	Unchecked	Unchecked	Unchecked	Unchecked	Unchecked	Unchecked	Unchecked	Unchecked	Unchecked	97.900002	Negative	59	Not Hispanic or Latino	White	Female
133	No	Yes	No	No	No	No	No	Yes	No	No	No	No	No	No	no	no	no	no	no	no	Complete	Smell +	Smell +	Smell -	Smell +	Smell +	Smell +	Smell +	Smell +	Unchecked	Unchecked	Unchecked	Unchecked	Unchecked	Unchecked	Unchecked	Unchecked	Unchecked	Unchecked	Unchecked	Unchecked	Unchecked	97.699997	Negative	41	Not Hispanic or Latino	White	Male
134	No	Yes	No	No	No	No	No	No	No	Yes	Yes	Yes	No	No	yes	no	no	no	no	no	Complete	Smell +	Smell +	Smell -	Smell +	Smell -	Smell -	Smell +	Smell +	Unchecked	Unchecked	Unchecked	Unchecked	Unchecked	Unchecked	Unchecked	Unchecked	Unchecked	Unchecked	Unchecked	Unchecked	Unchecked	98.099998	Negative	64	Not Hispanic or Latino	White	Male
135	No	No	No	No	No	No	No	No	No	No	No	No	No	No	no	no	no	no	no	no	Complete	Smell +	Smell +	Smell -	Smell +	Smell -	Smell +	Smell +	Smell +	Unchecked	Unchecked	Unchecked	Unchecked	Unchecked	Unchecked	Unchecked	Unchecked	Unchecked	Unchecked	Unchecked	Unchecked	Unchecked	98.800003	Positive	73	Not Hispanic or Latino	White	Male
136	No	No	No	No	No	No	No	No	No	No	No	No	No	No	no	no	no	no	no	no	Complete	Smell +	Smell +	Smell +	Smell +	Smell +	Smell +	Smell +	Smell +	Unchecked	Unchecked	Unchecked	Unchecked	Unchecked	Unchecked	Unchecked	Unchecked	Unchecked	Unchecked	Unchecked	Unchecked	Unchecked	98	Negative	35	Not Hispanic or Latino	White	Female
137	No	No	No	No	No	No	No	No	No	No	No	No	No	No	no	no	no	no	no	no	Complete	Smell +	Smell +	Smell +	Smell -	Smell +	Smell +	Smell +	Smell +	Unchecked	Unchecked	Unchecked	Unchecked	Unchecked	Unchecked	Unchecked	Unchecked	Unchecked	Unchecked	Unchecked	Unchecked	Unchecked	98.300003	Negative	46	Not Hispanic or Latino	Black or African American	Male
138	No	No	No	No	No	No	No	No	No	No	No	No	No	No	yes	no	no	no	no	no	Complete	Smell +	Smell +	Smell +	Smell +	Smell +	Smell +	Smell +	Smell +	Unchecked	Unchecked	Unchecked	Unchecked	Unchecked	Unchecked	Unchecked	Unchecked	Unchecked	Unchecked	Unchecked	Unchecked	Unchecked	97.900002	Negative	46	Not Hispanic or Latino	White	Female
139	No	No	No	No	No	No	No	No	No	No	No	No	No	No	no	no	no	no	no	no	Complete	Smell +	Smell -	Smell -	Smell -	Smell -	Smell -	Smell -	Smell -	Unchecked	Unchecked	Unchecked	Unchecked	Unchecked	Unchecked	Unchecked	Unchecked	Unchecked	Unchecked	Unchecked	Unchecked	Unchecked	98	Positive	25	Not Hispanic or Latino	White	Female
140	No	No	No	No	No	No	No	No	No	No	No	No	No	No	yes	no	no	no	no	no	Complete	Smell +	Smell +	Smell +	Smell +	Smell +	Smell +	Smell +	Smell +	Unchecked	Unchecked	Unchecked	Unchecked	Unchecked	Unchecked	Unchecked	Unchecked	Unchecked	Unchecked	Unchecked	Unchecked	Unchecked	97.699997	Negative	35	Not Hispanic or Latino	White	Female
141	No	No	No	No	No	No	No	No	No	Yes	Yes	Yes	No	Yes	yes	no	no	no	no	no	Complete	Smell -	Smell -	Smell -	Smell +	Smell -	Smell +	Smell +	Smell +	Unchecked	Unchecked	Unchecked	Unchecked	Unchecked	Unchecked	Unchecked	Unchecked	Unchecked	Unchecked	Unchecked	Unchecked	Unchecked	97.900002	Positive	47	Hispanic or Latino	White	Female
142	No	No	No	No	No	No	No	Yes	No	No	No	No	No	Yes	no	no	no	no	no	no	Complete	Smell +	Smell +	Smell +	Smell +	Smell +	Smell +	Smell +	Smell +	Unchecked	Unchecked	Unchecked	Unchecked	Unchecked	Unchecked	Unchecked	Unchecked	Unchecked	Unchecked	Unchecked	Unchecked	Unchecked	97.599998	Positive	61	Not Hispanic or Latino	White	Male
143	No	No	No	No	No	No	No	No	No	No	No	No	No	No	yes	no	no	no	no	no	Complete	Smell +	Smell +	Smell +	Smell +	Smell +	Smell +	Smell +	Smell +	Unchecked	Unchecked	Unchecked	Unchecked	Unchecked	Unchecked	Unchecked	Unchecked	Unchecked	Unchecked	Unchecked	Unchecked	Unchecked	100.1	Negative	48	Not Hispanic or Latino	White	Male
144	No	Yes	No	No	Yes	No	No	No	No	No	No	No	No	No	yes	yes	no	no	no	no	Complete	Smell +	Smell +	Smell +	Smell +	Smell +	Smell +	Smell +	Smell -	Unchecked	Unchecked	Unchecked	Unchecked	Unchecked	Unchecked	Unchecked	Unchecked	Unchecked	Unchecked	Unchecked	Unchecked	Unchecked	98.400002	Negative	34	Not Hispanic or Latino	White	Male
145	No	No	No	Yes	Yes	No	No	No	No	No	No	No	No	No	no	no	yes	no	no	no	Complete	Smell +	Smell +	Smell +	Smell +	Smell +	Smell +	Smell +	Smell +	Unchecked	Unchecked	Unchecked	Unchecked	Unchecked	Unchecked	Unchecked	Unchecked	Unchecked	Unchecked	Unchecked	Unchecked	Unchecked	97.300003	Negative	56	Not Hispanic or Latino	White	Male
146	No	Yes	No	No	No	No	No	Yes	Yes	No	No	No	No	No	yes	yes	no	no	no	no	Complete	Smell +	Smell +	Smell +	Smell +	Smell +	Smell +	Smell +	Smell +	Unchecked	Unchecked	Unchecked	Unchecked	Unchecked	Unchecked	Unchecked	Unchecked	Unchecked	Unchecked	Unchecked	Unchecked	Unchecked	99.099998	Negative	61	Not Hispanic or Latino	White	Female
147	No	Yes	No	Yes	No	No	No	No	No	No	No	No	No	Yes	no	no	no	no	no	no	Complete	Smell +	Smell +	Smell -	Smell -	Smell +	Smell +	Smell +	Smell +	Unchecked	Unchecked	Unchecked	Unchecked	Unchecked	Unchecked	Unchecked	Unchecked	Unchecked	Unchecked	Unchecked	Unchecked	Unchecked	98.099998	Negative	40	Not Hispanic or Latino	White	Female
148	No	Yes	No	No	No	Yes	No	No	No	No	No	No	No	No	yes	yes	no	no	no	no	Complete	Smell +	Smell -	Smell +	Smell +	Smell +	Smell +	Smell +	Smell +	Unchecked	Checked	Unchecked	Unchecked	Unchecked	Unchecked	Unchecked	Unchecked	Unchecked	Unchecked	Unchecked	Unchecked	Unchecked	98.5	Negative	35	Not Hispanic or Latino	White	Male
149	No	No	No	No	No	No	No	No	No	No	No	No	No	No	no	no	no	no	no	no	Complete	Smell -	Smell +	Smell -	Smell +	Smell +	Smell +	Smell +	Smell +	Unchecked	Unchecked	Unchecked	Unchecked	Unchecked	Unchecked	Unchecked	Unchecked	Unchecked	Unchecked	Unchecked	Unchecked	Unchecked	97.5	Negative	18	Not Hispanic or Latino	White	Female
150	No	No	No	No	No	No	No	No	No	No	No	No	No	No	no	no	no	no	no	no	Complete	Smell +	Smell +	Smell -	Smell +	Smell -	Smell -	Smell +	Smell +	Unchecked	Unchecked	Unchecked	Unchecked	Unchecked	Unchecked	Unchecked	Unchecked	Unchecked	Unchecked	Unchecked	Unchecked	Unchecked	97.900002	Negative	28	Not Hispanic or Latino	White	Female
151	No	Yes	No	No	No	No	No	No	No	No	No	No	No	No	yes	no	no	no	no	no	Complete	Smell +	Smell -	Smell +	Smell +	Smell +	Smell +	Smell +	Smell +	Unchecked	Unchecked	Unchecked	Unchecked	Unchecked	Unchecked	Unchecked	Unchecked	Unchecked	Unchecked	Unchecked	Unchecked	Unchecked	98.400002	Negative	69	Not Hispanic or Latino	White	Male
152	No	Yes	No	No	No	No	No	No	No	No	No	No	No	No	yes	no	no	no	no	no	Complete	Smell +	Smell -	Smell +	Smell +	Smell +	Smell +	Smell +	Smell +	Unchecked	Unchecked	Unchecked	Unchecked	Unchecked	Unchecked	Unchecked	Unchecked	Unchecked	Unchecked	Unchecked	Unchecked	Unchecked	98.400002	Negative	55	Not Hispanic or Latino	White	Male
153	No	No	No	No	No	No	No	No	No	No	No	No	No	No	yes	no	no	no	no	no	Complete	Smell +	Smell +	Smell +	Smell +	Smell +	Smell +	Smell +	Smell +	Unchecked	Unchecked	Unchecked	Unchecked	Unchecked	Unchecked	Unchecked	Unchecked	Unchecked	Unchecked	Unchecked	Unchecked	Unchecked	98.5	Negative	69	Not Hispanic or Latino	White	Female
154	No	No	No	Yes	Yes	No	No	No	No	No	No	No	No	No	no	no	no	no	no	no	Complete	Smell +	Smell +	Smell +	Smell +	Smell +	Smell +	Smell +	Smell +	Unchecked	Unchecked	Unchecked	Unchecked	Unchecked	Unchecked	Unchecked	Unchecked	Unchecked	Unchecked	Unchecked	Unchecked	Unchecked	98.400002	Negative	44	Not Hispanic or Latino	White	Male
155	No	No	No	No	Yes	No	No	No	No	No	No	No	No	No	no	no	no	no	no	no	Complete	Smell +	Smell +	Smell +	Smell +	Smell +	Smell -	Smell +	Smell +	Unchecked	Unchecked	Unchecked	Unchecked	Unchecked	Unchecked	Unchecked	Unchecked	Unchecked	Unchecked	Unchecked	Unchecked	Unchecked	98.900002	Negative	67	Not Hispanic or Latino	White	Male
156	No	No	No	No	No	No	No	No	No	Yes	Yes	No	No	No	yes	no	no	no	no	no	Complete	Smell -	Smell +	Smell +	Smell +	Smell +	Smell +	Smell -	Smell -	Unchecked	Unchecked	Unchecked	Unchecked	Unchecked	Unchecked	Unchecked	Unchecked	Unchecked	Unchecked	Unchecked	Unchecked	Unchecked	97.800003	Positive	47	Not Hispanic or Latino	White	Male
157	Yes	Yes	No	No	No	No	No	No	No	Yes	Yes	Yes	No	No	yes	yes	no	no	no	no	Complete	Smell -	Smell -	Smell -	Smell -	Smell -	Smell -	Smell -	Smell -	Unchecked	Unchecked	Unchecked	Unchecked	Unchecked	Unchecked	Unchecked	Unchecked	Unchecked	Unchecked	Unchecked	Unchecked	Unchecked	99	Positive	80	Not Hispanic or Latino	White	Male
158	No	Yes	Yes	No	No	No	Yes	Yes	Yes	No	No	No	No	No	no	yes	yes	yes	no	no	Complete	Smell +	Smell +	Smell +	Smell -	Smell +	Smell +	Smell +	Smell +	Unchecked	Unchecked	Unchecked	Unchecked	Unchecked	Unchecked	Unchecked	Unchecked	Unchecked	Unchecked	Unchecked	Unchecked	Unchecked	97.599998	Negative	32	Not Hispanic or Latino	White	Female
159	No	No	No	No	No	No	No	No	No	No	No	No	No	No	no	no	no	no	no	no	Complete	Smell +	Smell +	Smell -	Smell -	Smell +	Smell +	Smell +	Smell +	Unchecked	Unchecked	Unchecked	Unchecked	Unchecked	Unchecked	Unchecked	Unchecked	Unchecked	Unchecked	Unchecked	Unchecked	Unchecked	98.099998	Positive	64	Not Hispanic or Latino	White	Female
160	No	No	No	No	No	No	No	No	No	Yes	Yes	Yes	No	No	no	no	no	no	no	no	Complete	Smell +	Smell +	Smell +	Smell +	Smell -	Smell -	Smell +	Smell +	Unchecked	Unchecked	Unchecked	Unchecked	Unchecked	Unchecked	Unchecked	Unchecked	Unchecked	Unchecked	Unchecked	Unchecked	Unchecked	97.800003	Negative	67	Not Hispanic or Latino	White	Female
161	No	No	No	No	No	No	No	No	No	No	No	No	No	No	no	no	no	no	no	no	Complete	Smell +	Smell +	Smell +	Smell +	Smell +	Smell +	Smell +	Smell +	Unchecked	Unchecked	Unchecked	Unchecked	Unchecked	Unchecked	Unchecked	Unchecked	Unchecked	Unchecked	Unchecked	Unchecked	Unchecked	98.099998	Negative	45	Not Hispanic or Latino	White	Male
162	No	Yes	No	No	No	No	No	No	No	No	No	Yes	No	No	no	no	no	no	no	no	Complete	Smell +	Smell +	Smell -	Smell +	Smell +	Smell +	Smell +	Smell +	Unchecked	Unchecked	Unchecked	Unchecked	Unchecked	Unchecked	Unchecked	Unchecked	Unchecked	Unchecked	Unchecked	Unchecked	Unchecked	100.4	Positive	43	Not Hispanic or Latino	White	Male
163	No	No	No	No	No	No	No	No	No	No	No	Yes	No	No	no	no	no	no	no	no	Complete	Smell +	Smell +	Smell +	Smell +	Smell +	Smell +	Smell +	Smell +	Unchecked	Unchecked	Unchecked	Unchecked	Unchecked	Unchecked	Unchecked	Unchecked	Unchecked	Unchecked	Unchecked	Unchecked	Unchecked	98.099998	Positive	35	Not Hispanic or Latino	White	Female
164	No	Yes	No	No	No	No	No	No	No	No	No	No	No	No	no	no	no	no	no	no	Complete	Smell +	Smell +	Smell +	Smell +	Smell -	Smell +	Smell +	Smell +	Unchecked	Unchecked	Unchecked	Unchecked	Unchecked	Unchecked	Unchecked	Unchecked	Unchecked	Unchecked	Unchecked	Unchecked	Unchecked	97.800003	Positive	56	Not Hispanic or Latino	White	Male
165	No	Yes	Yes	No	No	No	No	No	No	No	Yes	No	No	No	no	yes	no	no	no	no	Complete	Smell +	Smell +	Smell -	Smell +	Smell +	Smell -	Smell +	Smell +	Unchecked	Unchecked	Unchecked	Unchecked	Unchecked	Unchecked	Unchecked	Unchecked	Unchecked	Unchecked	Unchecked	Unchecked	Unchecked	97.800003	Negative	56	Not Hispanic or Latino	White	Female
166	No	No	No	No	No	No	No	No	No	No	No	No	No	No	no	no	no	no	no	no	Complete	Smell +	Smell +	Smell +	Smell -	Smell +	Smell +	Smell +	Smell +	Unchecked	Unchecked	Unchecked	Unchecked	Unchecked	Unchecked	Unchecked	Unchecked	Unchecked	Unchecked	Unchecked	Unchecked	Unchecked	98.099998	Negative	28	Not Hispanic or Latino	White	Female
167	No	No	No	No	No	No	No	No	No	No	No	No	No	No	no	no	no	no	no	no	Complete	Smell +	Smell -	Smell +	Smell +	Smell -	Smell +	Smell +	Smell +	Unchecked	Unchecked	Unchecked	Unchecked	Unchecked	Unchecked	Unchecked	Unchecked	Unchecked	Unchecked	Unchecked	Unchecked	Unchecked	99	Positive	47	Not Hispanic or Latino	Black or African American	Female
168	No	No	No	No	No	No	No	No	No	No	No	No	No	No	yes	no	no	no	no	no	Complete	Smell -	Smell +	Smell -	Smell -	Smell -	Smell -	Smell -	Smell -	Unchecked	Unchecked	Unchecked	Unchecked	Unchecked	Unchecked	Unchecked	Unchecked	Unchecked	Unchecked	Unchecked	Unchecked	Unchecked	100.2	Positive	29	Not Hispanic or Latino	White	Male
169	No	No	No	No	No	No	No	No	No	No	No	No	No	No	yes	no	no	no	no	no	Complete	Smell +	Smell +	Smell +	Smell -	Smell +	Smell -	Smell +	Smell -	Unchecked	Unchecked	Unchecked	Unchecked	Unchecked	Unchecked	Unchecked	Unchecked	Unchecked	Unchecked	Unchecked	Unchecked	Unchecked	99	Negative	19	Not Hispanic or Latino	White	Female
170	No	No	No	No	No	No	No	No	No	No	No	No	No	No	yes	no	no	no	no	no	Complete	Smell +	Smell +	Smell +	Smell +	Smell +	Smell +	Smell +	Smell +	Unchecked	Unchecked	Unchecked	Unchecked	Unchecked	Unchecked	Unchecked	Unchecked	Unchecked	Unchecked	Unchecked	Unchecked	Unchecked	99	Negative	37	Not Hispanic or Latino	White	Female
171	No	No	No	No	No	No	No	No	No	No	No	No	No	No	no	no	no	no	no	no	Complete	Smell +	Smell +	Smell +	Smell -	Smell -	Smell +	Smell +	Smell +	Unchecked	Unchecked	Unchecked	Unchecked	Unchecked	Unchecked	Unchecked	Unchecked	Unchecked	Unchecked	Unchecked	Unchecked	Unchecked	99.199997	Negative	18	Not Hispanic or Latino	White	Male
172	No	No	No	No	No	No	No	Yes	No	No	No	No	No	No	yes	no	no	no	no	no	Complete	Smell +	Smell -	Smell -	Smell +	Smell +	Smell +	Smell +	Smell +	Unchecked	Unchecked	Unchecked	Unchecked	Unchecked	Unchecked	Unchecked	Unchecked	Unchecked	Unchecked	Unchecked	Unchecked	Unchecked	98.199997	Positive	72	Not Hispanic or Latino	White	Female
173	No	No	No	No	No	No	No	No	No	No	No	No	No	No	yes	yes	no	no	no	no	Complete	Smell +	Smell +	Smell +	Smell -	Smell +	Smell +	Smell +	Smell +	Unchecked	Unchecked	Unchecked	Unchecked	Unchecked	Unchecked	Unchecked	Unchecked	Unchecked	Unchecked	Unchecked	Unchecked	Unchecked	97.900002	Negative	60	Not Hispanic or Latino	White	Male
174	No	No	Yes	Yes	No	No	No	Yes	No	No	Yes	No	No	No	yes	yes	no	yes	no	no	Complete	Smell +	Smell +	Smell +	Smell +	Smell +	Smell +	Smell +	Smell +	Unchecked	Unchecked	Unchecked	Unchecked	Unchecked	Unchecked	Unchecked	Unchecked	Unchecked	Unchecked	Unchecked	Unchecked	Unchecked	97.800003	Negative	41	Not Hispanic or Latino	White	Female
175	No	No	No	Yes	Yes	No	No	Yes	No	No	No	No	No	No	yes	no	no	no	no	no	Complete	Smell +	Smell +	Smell +	Smell +	Smell +	Smell +	Smell +	Smell +	Unchecked	Unchecked	Unchecked	Unchecked	Unchecked	Checked	Unchecked	Checked	Checked	Checked	Checked	Checked	Checked	97.900002	Positive	29	Not Hispanic or Latino	White	Male
176	No	No	No	No	No	No	No	No	No	No	No	No	No	No	yes	no	no	no	no	no	Complete	Smell +	Smell +	Smell +	Smell +	Smell +	Smell +	Smell +	Smell +	Unchecked	Unchecked	Unchecked	Unchecked	Unchecked	Checked	Unchecked	Checked	Unchecked	Unchecked	Unchecked	Unchecked	Unchecked	98.800003	Negative	26	Not Hispanic or Latino	White	Female
177	Yes	No	No	No	Yes	No	Yes	No	No	No	No	No	No	No	yes	no	no	no	no	no	Complete	Smell +	Smell -	Smell +	Smell -	Smell -	Smell +	Smell +	Smell +	Unchecked	Unchecked	Unchecked	Unchecked	Unchecked	Unchecked	Unchecked	Unchecked	Unchecked	Unchecked	Unchecked	Unchecked	Unchecked	98.099998	Negative	28	Not Hispanic or Latino	White	Male
178	Yes	No	No	No	No	No	Yes	Yes	No	Yes	Yes	No	Yes	No	yes	no	no	no	no	no	Complete	Smell +	Smell -	Smell +	Smell +	Smell -	Smell +	Smell +	Smell +	Unchecked	Unchecked	Unchecked	Unchecked	Unchecked	Unchecked	Unchecked	Unchecked	Unchecked	Unchecked	Unchecked	Unchecked	Checked	98.699997	Negative	33	Not Hispanic or Latino	White	Female
179	No	No	No	No	No	No	No	No	No	No	No	No	No	No	no	no	no	no	no	no	Complete	Smell +	Smell +	Smell +	Smell +	Smell +	Smell +	Smell +	Smell +	Unchecked	Unchecked	Unchecked	Unchecked	Unchecked	Unchecked	Unchecked	Unchecked	Unchecked	Unchecked	Unchecked	Unchecked	Unchecked	98.599998	Negative	61	Not Hispanic or Latino	White	Male
180	No	Yes	No	No	No	No	No	No	No	No	No	No	No	No	yes	no	no	no	no	no	Complete	Smell +	Smell +	Smell +	Smell +	Smell +	Smell +	Smell +	Smell +	Unchecked	Unchecked	Unchecked	Unchecked	Unchecked	Unchecked	Unchecked	Unchecked	Unchecked	Unchecked	Unchecked	Unchecked	Unchecked	98	Negative	64	Not Hispanic or Latino	White	Male
181	No	No	No	No	No	No	No	No	No	Yes	Yes	No	No	No	yes	no	no	no	no	no	Complete	Smell +	Smell -	Smell -	Smell +	Smell +	Smell +	Smell +	Smell +	Unchecked	Unchecked	Unchecked	Unchecked	Unchecked	Unchecked	Unchecked	Unchecked	Unchecked	Unchecked	Unchecked	Unchecked	Unchecked	98.5	Negative	44	Not Hispanic or Latino	Black or African American	Male
182	No	No	No	No	No	No	No	No	No	No	No	No	No	No	no	no	no	no	no	no	Complete	Smell +	Smell -	Smell +	Smell -	Smell -	Smell +	Smell +	Smell -	Unchecked	Unchecked	Unchecked	Unchecked	Unchecked	Unchecked	Unchecked	Checked	Unchecked	Unchecked	Unchecked	Unchecked	Unchecked	99.5	Positive	31	Not Hispanic or Latino	White	Male
183	No	No	No	No	No	No	No	Yes	No	No	No	No	No	No	yes	no	no	no	no	no	Complete	Smell +	Smell +	Smell +	Smell +	Smell +	Smell -	Smell +	Smell +	Unchecked	Unchecked	Unchecked	Unchecked	Unchecked	Unchecked	Unchecked	Unchecked	Unchecked	Unchecked	Unchecked	Unchecked	Checked	98.5	Negative	77	Not Hispanic or Latino	White	Female
184	No	No	No	No	No	No	No	No	No	No	No	No	No	No	no	no	no	no	no	no	Complete	Smell +	Smell +	Smell +	Smell +	Smell +	Smell +	Smell +	Smell +	Unchecked	Unchecked	Unchecked	Unchecked	Unchecked	Unchecked	Unchecked	Unchecked	Unchecked	Unchecked	Unchecked	Unchecked	Unchecked	98.199997	Negative	29	Not Hispanic or Latino	White	Male
185	No	No	No	No	No	No	No	No	No	No	No	No	No	No	no	no	no	no	no	no	Complete	Smell +	Smell +	Smell -	Smell -	Smell -	Smell +	Smell +	Smell -	Unchecked	Unchecked	Unchecked	Unchecked	Unchecked	Unchecked	Unchecked	Unchecked	Unchecked	Unchecked	Unchecked	Unchecked	Unchecked	98.300003	Negative	68	Not Hispanic or Latino	White	Female
186	No	No	No	No	No	No	No	No	No	No	No	No	No	No	no	no	no	no	no	no	Complete	Smell +	Smell +	Smell +	Smell +	Smell +	Smell +	Smell +	Smell +	Unchecked	Unchecked	Unchecked	Unchecked	Unchecked	Unchecked	Checked	Unchecked	Unchecked	Unchecked	Unchecked	Unchecked	Unchecked	100.9	Negative	68	Not Hispanic or Latino	White	Male
187	No	No	No	No	No	No	No	No	No	No	No	No	No	No	yes	yes	no	no	no	no	Complete	Smell +	Smell +	Smell +	Smell +	Smell +	Smell +	Smell +	Smell +	Unchecked	Unchecked	Unchecked	Unchecked	Unchecked	Unchecked	Unchecked	Unchecked	Checked	Unchecked	Unchecked	Unchecked	Unchecked	97.900002	Negative	53	Not Hispanic or Latino	White	Female
188	No	No	No	No	No	No	No	No	No	No	No	No	No	No	yes	yes	no	no	no	no	Complete	Smell +	Smell +	Smell +	Smell +	Smell +	Smell -	Smell +	Smell +	Unchecked	Unchecked	Unchecked	Unchecked	Unchecked	Checked	Unchecked	Checked	Checked	Checked	Checked	Unchecked	Checked	97.599998	Positive	59	Not Hispanic or Latino	White	Male
189	No	No	No	No	No	No	No	No	No	No	No	No	No	No	no	no	no	no	no	no	Complete	Smell +	Smell +	Smell +	Smell +	Smell +	Smell +	Smell +	Smell +	Unchecked	Unchecked	Unchecked	Unchecked	Unchecked	Unchecked	Unchecked	Checked	Unchecked	Unchecked	Unchecked	Unchecked	Unchecked	98.199997	Negative	58	Not Hispanic or Latino	White	Male
190	No	No	No	No	No	No	No	No	No	No	No	No	No	No	no	no	no	no	no	no	Complete	Smell -	Smell -	Smell -	Smell +	Smell +	Smell -	Smell +	Smell +	Unchecked	Unchecked	Unchecked	Unchecked	Unchecked	Unchecked	Checked	Unchecked	Unchecked	Unchecked	Unchecked	Unchecked	Unchecked	100	Negative	45	Not Hispanic or Latino	White	Female
191	Yes	Yes	Yes	Yes	No	No	No	No	No	Yes	Yes	Yes	No	No	yes	yes	no	yes	no	no	Complete	Smell -	Smell -	Smell -	Smell -	Smell -	Smell -	Smell -	Smell -	Unchecked	Unchecked	Unchecked	Unchecked	Unchecked	Unchecked	Checked	Checked	Checked	Checked	Checked	Unchecked	Checked	98.400002	Negative	23	Not Hispanic or Latino	White	Male
192	No	No	No	No	No	No	No	Yes	No	No	No	No	No	No	yes	no	no	no	no	no	Complete	Smell +	Smell +	Smell -	Smell -	Smell +	Smell -	Smell +	Smell +	Unchecked	Unchecked	Unchecked	Unchecked	Unchecked	Checked	Unchecked	Unchecked	Unchecked	Unchecked	Unchecked	Unchecked	Unchecked	98.099998	Positive	82	Not Hispanic or Latino	White	Female
193	No	No	No	No	No	No	No	No	No	No	No	No	No	No	yes	no	no	no	no	no	Complete	Smell -	Smell -	Smell -	Smell -	Smell -	Smell -	Smell -	Smell -	Unchecked	Unchecked	Unchecked	Unchecked	Unchecked	Checked	Unchecked	Checked	Checked	Checked	Checked	Checked	Checked	98.300003	Positive	27	Not Hispanic or Latino	White	Female
194	No	No	No	No	No	No	No	No	No	No	No	No	No	No	no	no	no	no	no	no	Complete	Smell +	Smell +	Smell -	Smell -	Smell +	Smell -	Smell +	Smell +	Unchecked	Unchecked	Unchecked	Unchecked	Unchecked	Checked	Unchecked	Unchecked	Unchecked	Unchecked	Unchecked	Unchecked	Unchecked	98.599998	Positive	23	Not Hispanic or Latino	Black or African American	Male
195	Yes	No	No	No	No	No	No	No	No	No	No	No	No	No	no	no	no	no	no	no	Complete	Smell +	Smell +	Smell +	Smell +	Smell -	Smell -	Smell +	Smell +	Unchecked	Unchecked	Unchecked	Unchecked	Unchecked	Unchecked	Checked	Checked	Checked	Checked	Unchecked	Unchecked	Unchecked	98.5	Positive	38	Not Hispanic or Latino	White	Female
196	No	No	No	No	No	No	No	No	No	No	No	No	No	No	no	no	no	no	no	no	Complete	Smell +	Smell +	Smell +	Smell +	Smell +	Smell -	Smell +	Smell +	Unchecked	Unchecked	Checked	Checked	Unchecked	Unchecked	Unchecked	Unchecked	Checked	Unchecked	Unchecked	Unchecked	Unchecked	98.400002	Positive	47	Not Hispanic or Latino	White	Female
198	No	No	No	No	No	No	No	No	No	No	No	No	No	No	no	no	no	no	no	no	Complete	Smell +	Smell +	Smell +	Smell +	Smell -	Smell +	Smell +	Smell +	Unchecked	Unchecked	Unchecked	Checked	Unchecked	Unchecked	Unchecked	Unchecked	Unchecked	Unchecked	Unchecked	Unchecked	Unchecked	97.900002	Negative	82	Not Hispanic or Latino	White	Male
199	No	No	No	No	No	No	No	No	No	No	No	No	No	No	no	no	no	no	no	no	Complete	Smell +	Smell -	Smell +	Smell -	Smell +	Smell +	Smell +	Smell +	Unchecked	Unchecked	Unchecked	Unchecked	Unchecked	Unchecked	Unchecked	Checked	Checked	Unchecked	Unchecked	Unchecked	Unchecked	97.800003	Positive	55	Not Hispanic or Latino	White	Female
200	No	No	No	No	No	No	No	No	No	No	No	No	No	No	yes	yes	no	no	no	no	Complete	Smell +	Smell +	Smell +	Smell +	Smell +	Smell +	Smell +	Smell +	Unchecked	Unchecked	Unchecked	Unchecked	Unchecked	Unchecked	Unchecked	Unchecked	Unchecked	Unchecked	Unchecked	Unchecked	Unchecked	98.400002	Negative	51	Not Hispanic or Latino	Black or African American	Male
201	No	Yes	No	No	Yes	No	No	No	No	No	No	No	No	No	yes	no	no	no	no	no	Complete	Smell +	Smell +	Smell +	Smell +	Smell +	Smell +	Smell +	Smell +	Unchecked	Unchecked	Unchecked	Unchecked	Unchecked	Checked	Unchecked	Checked	Unchecked	Unchecked	Unchecked	Unchecked	Unchecked	98	Negative	59	Not Hispanic or Latino	White	Male
202	No	No	No	No	No	No	No	No	No	No	No	No	No	No	yes	no	no	no	yes	no	Complete	Smell -	Smell -	Smell -	Smell -	Smell -	Smell -	Smell -	Smell -	Unchecked	Unchecked	Unchecked	Unchecked	Unchecked	Checked	Unchecked	Unchecked	Checked	Unchecked	Unchecked	Checked	Unchecked	97.800003	Positive	71	Not Hispanic or Latino	White	Female
203	No	No	No	No	No	No	No	No	No	No	Yes	Yes	No	No	yes	no	no	no	no	no	Complete	Smell +	Smell +	Smell +	Smell +	Smell +	Smell +	Smell +	Smell +	Unchecked	Unchecked	Unchecked	Unchecked	Unchecked	Unchecked	Unchecked	Checked	Unchecked	Unchecked	Unchecked	Unchecked	Unchecked	98.099998	Positive	57	Not Hispanic or Latino	White	Female
204	No	No	No	No	No	No	No	No	No	No	No	No	No	No	no	no	no	no	no	no	Complete	Smell +	Smell +	Smell +	Smell +	Smell +	Smell +	Smell +	Smell +	Unchecked	Unchecked	Unchecked	Unchecked	Unchecked	Unchecked	Unchecked	Unchecked	Unchecked	Checked	Unchecked	Unchecked	Checked	97.900002	Negative	54	Not Hispanic or Latino	White	Female
205	No	No	No	No	No	No	No	No	No	No	No	No	No	No	yes	no	yes	no	no	no	Complete	Smell +	Smell +	Smell +	Smell +	Smell +	Smell +	Smell +	Smell +	Unchecked	Unchecked	Checked	Unchecked	Unchecked	Checked	Checked	Checked	Checked	Checked	Checked	Checked	Checked	99.5	Positive	53	Not Hispanic or Latino	White	Male
206	No	No	No	Yes	No	No	No	Yes	No	No	No	No	No	No	yes	yes	no	no	no	no	Complete	Smell -	Smell -	Smell -	Smell -	Smell -	Smell -	Smell -	Smell -	Unchecked	Unchecked	Unchecked	Unchecked	Unchecked	Checked	Checked	Unchecked	Unchecked	Checked	Unchecked	Unchecked	Unchecked	99.599998	Positive	60	Unknown / Not Reported	Unknown / Not Reported	Female
207	No	No	No	No	No	No	No	No	No	No	No	No	No	No	yes	no	no	no	no	no	Complete	Smell -	Smell -	Smell +	Smell -	Smell -	Smell +	Smell -	Smell -	Unchecked	Unchecked	Unchecked	Checked	Unchecked	Checked	Unchecked	Unchecked	Unchecked	Unchecked	Unchecked	Checked	Checked	98.400002	Positive	24	Not Hispanic or Latino	Black or African American	Male
208	No	No	No	No	No	No	No	No	No	No	No	No	Yes	No	yes	no	no	no	no	no	Complete	Smell +	Smell +	Smell +	Smell +	Smell +	Smell +	Smell +	Smell +	Unchecked	Unchecked	Unchecked	Unchecked	Unchecked	Checked	Checked	Unchecked	Checked	Unchecked	Unchecked	Unchecked	Unchecked	99.300003	Positive	54	Not Hispanic or Latino	White	Male
209	No	No	No	No	No	No	No	No	No	No	No	No	No	No	no	no	no	no	no	no	Complete	Smell +	Smell +	Smell -	Smell -	Smell +	Smell -	Smell +	Smell +	Unchecked	Unchecked	Unchecked	Unchecked	Unchecked	Unchecked	Unchecked	Unchecked	Unchecked	Unchecked	Unchecked	Unchecked	Unchecked	98.099998	Negative	57	Not Hispanic or Latino	White	Male
210	No	No	No	No	No	No	No	Yes	No	Yes	Yes	No	No	No	yes	yes	no	no	no	no	Complete	Smell +	Smell +	Smell -	Smell -	Smell -	Smell +	Smell +	Smell +	Unchecked	Unchecked	Unchecked	Unchecked	Unchecked	Checked	Unchecked	Checked	Checked	Unchecked	Unchecked	Unchecked	Checked	97.800003	Positive	61	Not Hispanic or Latino	White	Female
211	No	No	No	No	No	No	No	No	No	No	No	No	No	No	no	no	no	no	no	no	Complete	Smell -	Smell -	Smell -	Smell -	Smell -	Smell -	Smell -	Smell -	Unchecked	Unchecked	Unchecked	Unchecked	Unchecked	Unchecked	Checked	Checked	Checked	Checked	Unchecked	Unchecked	Checked	98.400002	Negative	66	Not Hispanic or Latino	White	Female
212	No	No	No	No	No	No	No	No	No	No	No	No	No	No	no	no	no	no	no	no	Complete	Smell +	Smell +	Smell -	Smell -	Smell +	Smell -	Smell +	Smell +	Unchecked	Unchecked	Unchecked	Unchecked	Unchecked	Unchecked	Unchecked	Checked	Checked	Checked	Checked	Unchecked	Unchecked	99	Positive	88	Not Hispanic or Latino	White	Male
213	No	No	No	No	No	No	No	No	No	No	No	No	No	No	yes	no	no	no	no	no	Complete	Smell +	Smell +	Smell +	Smell +	Smell +	Smell +	Smell +	Smell +	Unchecked	Unchecked	Unchecked	Unchecked	Unchecked	Unchecked	Checked	Checked	Unchecked	Checked	Checked	Unchecked	Unchecked	99.599998	Negative	20	Not Hispanic or Latino	White	Female
214	No	No	No	No	No	No	No	No	No	No	No	No	No	No	no	no	no	no	no	no	Complete	Smell +	Smell +	Smell +	Smell +	Smell +	Smell +	Smell +	Smell +	Unchecked	Checked	Unchecked	Unchecked	Unchecked	Unchecked	Checked	Unchecked	Unchecked	Unchecked	Checked	Unchecked	Checked	102.9	Negative	19	Not Hispanic or Latino	Black or African American	Female
215	No	No	No	No	No	No	No	No	No	Yes	No	No	No	No	yes	no	no	no	no	no	Complete	Smell +	Smell +	Smell -	Smell +	Smell +	Smell -	Smell +	Smell +	Unchecked	Unchecked	Unchecked	Unchecked	Unchecked	Checked	Unchecked	Checked	Checked	Unchecked	Checked	Checked	Checked	98.599998	Positive	69	Not Hispanic or Latino	Black or African American	Female
216	No	No	No	No	No	No	No	No	No	No	No	No	No	No	yes	yes	no	no	no	no	Complete	Smell +	Smell +	Smell +	Smell +	Smell +	Smell +	Smell +	Smell +	Unchecked	Unchecked	Unchecked	Unchecked	Unchecked	Unchecked	Checked	Unchecked	Unchecked	Checked	Checked	Unchecked	Checked	98.800003	Negative	35	Not Hispanic or Latino	White	Male
217	No	No	Yes	No	Yes	No	Yes	No	No	No	No	No	No	No	yes	yes	yes	yes	no	no	Complete	Smell +	Smell +	Smell +	Smell +	Smell +	Smell +	Smell +	Smell +	Unchecked	Unchecked	Unchecked	Unchecked	Unchecked	Unchecked	Checked	Unchecked	Unchecked	Unchecked	Unchecked	Unchecked	Unchecked	102.3	Negative	50	Not Hispanic or Latino	White	Female
218	No	No	No	No	No	No	No	No	No	No	No	No	No	No	no	no	no	no	no	no	Complete	Smell +	Smell +	Smell +	Smell +	Smell +	Smell +	Smell +	Smell +	Unchecked	Unchecked	Unchecked	Unchecked	Unchecked	Unchecked	Unchecked	Checked	Unchecked	Unchecked	Unchecked	Unchecked	Checked	97.5	Negative	23	Not Hispanic or Latino	White	Female
219	No	Yes	No	No	No	No	No	No	No	Yes	No	Yes	No	No	yes	yes	no	no	no	no	Complete	Smell +	Smell -	Smell -	Smell +	Smell +	Smell -	Smell +	Smell +	Unchecked	Unchecked	Unchecked	Unchecked	Unchecked	Unchecked	Checked	Unchecked	Checked	Checked	Unchecked	Unchecked	Checked	102.8	Negative	32	Not Hispanic or Latino	White	Male
220	No	No	No	No	No	No	No	No	No	No	No	No	No	No	no	no	no	no	no	no	Complete	Smell -	Smell -	Smell -	Smell -	Smell -	Smell -	Smell -	Smell -	Unchecked	Unchecked	Unchecked	Unchecked	Unchecked	Unchecked	Unchecked	Unchecked	Unchecked	Unchecked	Unchecked	Unchecked	Checked	98	Negative	67	Not Hispanic or Latino	White	Female
221	No	No	No	No	No	No	No	No	No	No	No	Yes	No	No	yes	no	no	no	no	no	Complete	Smell +	Smell +	Smell +	Smell +	Smell +	Smell +	Smell +	Smell +	Unchecked	Unchecked	Unchecked	Unchecked	Unchecked	Unchecked	Unchecked	Unchecked	Unchecked	Unchecked	Unchecked	Unchecked	Checked	99.099998	Negative	47	Not Hispanic or Latino	White	Male
222	No	Yes	No	No	No	No	No	No	No	No	No	No	No	No	yes	no	no	no	no	no	Complete	Smell +	Smell -	Smell -	Smell -	Smell +	Smell -	Smell -	Smell -	Unchecked	Unchecked	Unchecked	Unchecked	Unchecked	Unchecked	Unchecked	Unchecked	Unchecked	Unchecked	Unchecked	Checked	Unchecked	97.699997	Negative	35	Not Hispanic or Latino	White	Male
223	No	No	No	No	No	No	No	No	No	No	No	No	No	No	no	no	no	no	no	no	Complete	Smell +	Smell +	Smell +	Smell +	Smell +	Smell +	Smell +	Smell +	Unchecked	Unchecked	Unchecked	Unchecked	Unchecked	Checked	Checked	Checked	Checked	Unchecked	Unchecked	Unchecked	Checked	98.300003	Positive	40	Not Hispanic or Latino	Asian	Male
224	No	No	No	No	No	No	No	No	No	No	No	No	No	No	no	no	no	no	no	no	Complete	Smell -	Smell -	Smell -	Smell -	Smell -	Smell -	Smell -	Smell -	Unchecked	Unchecked	Unchecked	Unchecked	Unchecked	Checked	Unchecked	Unchecked	Unchecked	Unchecked	Unchecked	Unchecked	Unchecked	98.900002	Positive	61	Not Hispanic or Latino	White	Male
225	No	Yes	No	No	No	No	No	No	No	No	No	No	No	No	yes	yes	no	no	no	no	Complete	Smell +	Smell +	Smell +	Smell -	Smell +	Smell +	Smell +	Smell +	Unchecked	Unchecked	Unchecked	Unchecked	Unchecked	Unchecked	Checked	Checked	Unchecked	Unchecked	Unchecked	Unchecked	Unchecked	99.099998	Negative	37	Not Hispanic or Latino	White	Male
226	No	No	No	No	No	No	No	No	No	No	No	No	Yes	No	yes	no	no	no	no	no	Complete	Smell +	Smell +	Smell -	Smell +	Smell -	Smell +	Smell +	Smell +	Unchecked	Unchecked	Unchecked	Unchecked	Unchecked	Checked	Unchecked	Unchecked	Unchecked	Unchecked	Unchecked	Unchecked	Unchecked	98.599998	Negative	25	Not Hispanic or Latino	White	Female
227	No	No	No	No	No	No	Yes	Yes	Yes	Yes	No	No	No	Yes	yes	yes	no	no	no	no	Complete	Smell +	Smell -	Smell +	Smell -	Smell +	Smell -	Smell +	Smell +	Unchecked	Unchecked	Unchecked	Unchecked	Unchecked	Checked	Unchecked	Unchecked	Unchecked	Unchecked	Unchecked	Unchecked	Unchecked	98.099998	Negative	25	Not Hispanic or Latino	Black or African American	Female
228	Yes	No	No	Yes	No	No	Yes	No	No	No	No	No	No	No	no	no	no	no	no	no	Complete	Smell -	Smell +	Smell -	Smell -	Smell +	Smell -	Smell -	Smell +	Unchecked	Unchecked	Unchecked	Unchecked	Unchecked	Unchecked	Checked	Unchecked	Checked	Unchecked	Unchecked	Unchecked	Unchecked	99.5	Positive	51	Not Hispanic or Latino	White	Male
229	No	No	No	No	No	No	No	No	No	No	No	No	No	No	no	no	no	no	no	no	Complete	Smell +	Smell +	Smell +	Smell -	Smell +	Smell +	Smell +	Smell +	Unchecked	Unchecked	Unchecked	Unchecked	Unchecked	Unchecked	Unchecked	Checked	Checked	Unchecked	Unchecked	Unchecked	Checked	97.900002	Negative	32	Not Hispanic or Latino	White	Female
230	No	Yes	No	No	No	No	No	Yes	No	No	No	No	No	Yes	yes	yes	no	no	no	no	Complete	Smell +	Smell +	Smell +	Smell +	Smell +	Smell +	Smell +	Smell +	Unchecked	Unchecked	Unchecked	Unchecked	Unchecked	Unchecked	Unchecked	Checked	Checked	Unchecked	Unchecked	Unchecked	Unchecked	98	Negative	49	Not Hispanic or Latino	White	Female
231	No	No	No	No	No	No	No	No	No	No	No	No	No	Yes	yes	no	no	no	no	no	Complete	Smell +	Smell +	Smell -	Smell +	Smell +	Smell +	Smell +	Smell +	Unchecked	Unchecked	Unchecked	Unchecked	Unchecked	Unchecked	Unchecked	Unchecked	Checked	Unchecked	Unchecked	Unchecked	Unchecked	100.3	Positive	31	Not Hispanic or Latino	Black or African American	Male
232	Yes	No	No	No	No	No	No	Yes	No	Yes	No	No	No	No	yes	yes	yes	no	no	no	Complete	Smell -	Smell -	Smell +	Smell +	Smell -	Smell +	Smell +	Smell +	Unchecked	Unchecked	Unchecked	Unchecked	Unchecked	Unchecked	Unchecked	Unchecked	Unchecked	Unchecked	Unchecked	Unchecked	Unchecked	99.199997	Positive	34	Not Hispanic or Latino	Black or African American	Male
233	No	Yes	No	No	No	No	No	Yes	Yes	No	No	No	No	No	yes	no	no	no	no	no	Complete	Smell +	Smell +	Smell +	Smell +	Smell +	Smell +	Smell +	Smell +	Unchecked	Unchecked	Unchecked	Checked	Unchecked	Unchecked	Unchecked	Unchecked	Checked	Unchecked	Checked	Unchecked	Checked	98.199997	Negative	51	Not Hispanic or Latino	White	Male
234	Yes	Yes	No	No	No	Yes	No	No	No	No	Yes	Yes	No	Yes	yes	yes	no	no	no	no	Complete	Smell +	Smell +	Smell +	Smell +	Smell +	Smell +	Smell +	Smell +	Unchecked	Unchecked	Unchecked	Unchecked	Unchecked	Checked	Unchecked	Checked	Checked	Unchecked	Unchecked	Unchecked	Unchecked	98.800003	Negative	54	Not Hispanic or Latino	White	Female
235	No	No	No	No	No	No	No	No	No	No	No	No	No	No	yes	no	no	no	no	no	Complete	Smell +	Smell +	Smell +	Smell +	Smell +	Smell +	Smell +	Smell -	Unchecked	Unchecked	Unchecked	Unchecked	Unchecked	Unchecked	Checked	Unchecked	Unchecked	Checked	Unchecked	Unchecked	Unchecked	99	Negative	74	Not Hispanic or Latino	White	Female
236	No	No	No	No	No	No	No	No	No	No	No	No	No	No	yes	no	no	no	no	no	Complete	Smell +	Smell -	Smell +	Smell -	Smell -	Smell +	Smell +	Smell +	Unchecked	Unchecked	Unchecked	Unchecked	Unchecked	Unchecked	Unchecked	Unchecked	Unchecked	Unchecked	Unchecked	Unchecked	Unchecked	98.699997	Negative	70	Not Hispanic or Latino	Black or African American	Female
237	Yes	No	No	No	No	No	No	No	No	No	No	No	No	No	no	no	no	no	no	no	Complete	Smell +	Smell +	Smell -	Smell -	Smell -	Smell -	Smell -	Smell -	Unchecked	Unchecked	Unchecked	Checked	Unchecked	Checked	Checked	Checked	Checked	Checked	Checked	Checked	Checked	97.599998	Negative	66	Not Hispanic or Latino	Black or African American	Male
238	No	No	No	No	No	No	No	No	No	No	No	No	No	No	yes	no	no	no	no	no	Complete	Smell +	Smell +	Smell +	Smell +	Smell +	Smell +	Smell +	Smell +	Unchecked	Unchecked	Unchecked	Unchecked	Unchecked	Unchecked	Unchecked	Unchecked	Unchecked	Unchecked	Unchecked	Unchecked	Unchecked	98.400002	Negative	42	Not Hispanic or Latino	Black or African American	Male
239	No	No	No	No	No	No	No	Yes	No	No	No	No	No	No	yes	no	no	no	no	no	Complete	Smell +	Smell +	Smell +	Smell -	Smell +	Smell -	Smell +	Smell +	Unchecked	Unchecked	Unchecked	Unchecked	Unchecked	Unchecked	Unchecked	Checked	Checked	Unchecked	Unchecked	Unchecked	Unchecked	97.699997	Negative	73	Not Hispanic or Latino	White	Male
240	No	No	No	No	No	No	No	No	No	No	No	No	No	No	yes	yes	no	no	no	no	Complete	Smell +	Smell +	Smell -	Smell +	Smell +	Smell +	Smell +	Smell +	Unchecked	Unchecked	Unchecked	Unchecked	Unchecked	Unchecked	Unchecked	Checked	Unchecked	Unchecked	Unchecked	Unchecked	Checked	99.300003	Negative	20	Not Hispanic or Latino	White	Female
241	No	No	No	No	No	No	No	No	No	No	No	No	No	No	yes	yes	no	no	no	no	Complete	Smell -	Smell -	Smell +	Smell -	Smell +	Smell -	Smell +	Smell -	Unchecked	Unchecked	Unchecked	Unchecked	Unchecked	Unchecked	Unchecked	Unchecked	Unchecked	Unchecked	Unchecked	Unchecked	Unchecked	98.599998	Negative	19	Not Hispanic or Latino	White	Male
242	No	Yes	No	No	No	No	No	No	No	No	Yes	No	No	No	yes	no	no	no	no	no	Complete	Smell +	Smell +	Smell +	Smell +	Smell +	Smell +	Smell +	Smell +	Unchecked	Unchecked	Unchecked	Unchecked	Unchecked	Unchecked	Unchecked	Unchecked	Unchecked	Unchecked	Unchecked	Unchecked	Unchecked	99.300003	Negative	52	Not Hispanic or Latino	White	Male
243	No	No	No	No	No	No	No	No	No	No	No	No	No	No	yes	no	no	no	no	no	Complete	Smell -	Smell -	Smell -	Smell -	Smell -	Smell -	Smell -	Smell -	Unchecked	Unchecked	Unchecked	Unchecked	Unchecked	Unchecked	Unchecked	Unchecked	Unchecked	Unchecked	Unchecked	Unchecked	Unchecked	98.800003	Positive	54	Not Hispanic or Latino	White	Female
244	No	No	No	No	No	No	No	No	No	No	No	No	No	No	yes	no	no	no	no	no	Complete	Smell +	Smell +	Smell +	Smell +	Smell +	Smell +	Smell +	Smell +	Unchecked	Unchecked	Unchecked	Unchecked	Unchecked	Unchecked	Unchecked	Unchecked	Unchecked	Unchecked	Unchecked	Unchecked	Unchecked	98.699997	Negative	27	Not Hispanic or Latino	Black or African American	Female
245	No	No	No	Yes	Yes	No	Yes	Yes	Yes	Yes	Yes	Yes	No	No	no	no	no	no	no	no	Complete	Smell +	Smell +	Smell +	Smell +	Smell +	Smell +	Smell +	Smell +	Unchecked	Unchecked	Unchecked	Unchecked	Unchecked	Unchecked	Unchecked	Unchecked	Unchecked	Unchecked	Unchecked	Unchecked	Unchecked	97.5	Negative	64	Not Hispanic or Latino	White	Male
246	No	No	No	No	No	No	No	No	No	No	No	No	No	No	no	no	no	no	no	no	Complete	Smell +	Smell +	Smell -	Smell +	Smell -	Smell +	Smell +	Smell +	Unchecked	Unchecked	Unchecked	Unchecked	Unchecked	Unchecked	Unchecked	Unchecked	Unchecked	Unchecked	Unchecked	Unchecked	Unchecked	98.199997	Negative	46	Not Hispanic or Latino	Black or African American	Female
247	No	No	No	No	No	No	No	Yes	No	No	No	No	No	No	yes	no	no	no	no	no	Complete	Smell +	Smell +	Smell +	Smell +	Smell +	Smell +	Smell +	Smell +	Unchecked	Unchecked	Unchecked	Unchecked	Unchecked	Unchecked	Unchecked	Unchecked	Unchecked	Unchecked	Unchecked	Unchecked	Unchecked	98.400002	Negative	39	Not Hispanic or Latino	White	Female
248	No	Yes	No	No	No	No	No	No	No	No	No	No	Yes	Yes	yes	no	no	no	no	no	Complete	Smell +	Smell +	Smell +	Smell +	Smell +	Smell +	Smell +	Smell +	Unchecked	Unchecked	Unchecked	Unchecked	Unchecked	Unchecked	Unchecked	Unchecked	Unchecked	Unchecked	Unchecked	Unchecked	Unchecked	100.2	Positive	22	Not Hispanic or Latino	White	Male
249	No	No	No	No	No	No	Yes	No	No	Yes	No	No	No	Yes	no	no	no	no	no	no	Complete	Smell +	Smell +	Smell -	Smell +	Smell +	Smell +	Smell +	Smell +	Unchecked	Unchecked	Unchecked	Unchecked	Unchecked	Unchecked	Unchecked	Unchecked	Unchecked	Unchecked	Unchecked	Unchecked	Unchecked	103	Positive	62	Not Hispanic or Latino	Black or African American	Male
250	No	Yes	No	No	No	No	No	No	No	No	Yes	No	No	No	yes	no	no	no	no	no	Complete	Smell +	Smell +	Smell -	Smell +	Smell +	Smell +	Smell +	Smell -	Unchecked	Unchecked	Unchecked	Unchecked	Unchecked	Unchecked	Unchecked	Unchecked	Unchecked	Unchecked	Unchecked	Unchecked	Unchecked	97.599998	Positive	63	Not Hispanic or Latino	White	Male
251	No	No	No	No	No	No	No	No	No	No	No	No	No	No	no	no	no	no	no	no	Complete	Smell -	Smell -	Smell -	Smell -	Smell -	Smell -	Smell -	Smell -	Unchecked	Unchecked	Unchecked	Unchecked	Unchecked	Unchecked	Unchecked	Unchecked	Unchecked	Unchecked	Unchecked	Unchecked	Unchecked	97.800003	Positive	38	Not Hispanic or Latino	White	Female
252	No	Yes	No	Yes	Yes	No	No	No	No	No	Yes	No	No	No	yes	no	no	yes	no	no	Complete	Smell -	Smell -	Smell -	Smell -	Smell -	Smell -	Smell +	Smell -	Unchecked	Unchecked	Unchecked	Unchecked	Unchecked	Unchecked	Unchecked	Unchecked	Unchecked	Unchecked	Unchecked	Unchecked	Unchecked	98.599998	Positive	60	Not Hispanic or Latino	White	Female
254	No	No	No	No	No	No	No	No	No	No	No	No	No	No	yes	no	no	yes	no	no	Complete	Smell +	Smell +	Smell -	Smell -	Smell +	Smell +	Smell +	Smell -	Unchecked	Unchecked	Unchecked	Unchecked	Unchecked	Unchecked	Unchecked	Unchecked	Unchecked	Unchecked	Unchecked	Unchecked	Unchecked	98.199997	Negative	33	Not Hispanic or Latino	White	Male
255	No	No	No	No	No	No	No	No	No	No	No	No	No	No	yes	no	no	yes	no	no	Complete	Smell +	Smell +	Smell +	Smell +	Smell +	Smell +	Smell +	Smell +	Unchecked	Unchecked	Unchecked	Unchecked	Unchecked	Unchecked	Unchecked	Unchecked	Unchecked	Unchecked	Unchecked	Unchecked	Unchecked	97.900002	Negative	24	Not Hispanic or Latino	Black or African American	Female
256	No	No	No	No	No	No	No	No	No	No	No	No	No	No	yes	no	no	no	no	no	Complete	Smell +	Smell +	Smell -	Smell +	Smell +	Smell +	Smell +	Smell +	Unchecked	Unchecked	Unchecked	Unchecked	Unchecked	Unchecked	Unchecked	Unchecked	Unchecked	Unchecked	Unchecked	Unchecked	Unchecked	98.800003	Negative	18	Not Hispanic or Latino	White	Female
257	No	No	No	No	No	No	No	No	No	No	Yes	No	No	No	yes	no	no	no	no	no	Complete	Smell +	Smell +	Smell +	Smell +	Smell +	Smell +	Smell +	Smell +	Unchecked	Unchecked	Unchecked	Unchecked	Unchecked	Unchecked	Unchecked	Unchecked	Unchecked	Unchecked	Unchecked	Unchecked	Unchecked	97.900002	Negative	25	Not Hispanic or Latino	White	Female
258	No	No	No	No	No	No	No	No	No	No	No	No	No	No	yes	no	no	no	no	no	Complete	Smell +	Smell +	Smell +	Smell +	Smell +	Smell +	Smell +	Smell +	Unchecked	Unchecked	Unchecked	Unchecked	Unchecked	Unchecked	Unchecked	Unchecked	Unchecked	Unchecked	Unchecked	Unchecked	Unchecked	97.800003	Negative	20	Unknown / Not Reported	Unknown / Not Reported	Female
259	No	No	No	No	No	No	No	No	No	No	No	No	No	No	yes	no	no	no	no	no	Complete	Smell -	Smell -	Smell -	Smell -	Smell -	Smell -	Smell -	Smell -	Unchecked	Unchecked	Unchecked	Unchecked	Unchecked	Unchecked	Unchecked	Unchecked	Unchecked	Unchecked	Unchecked	Unchecked	Unchecked	97.5	Positive	18	Not Hispanic or Latino	White	Female
260	No	Yes	No	No	Yes	No	No	No	No	No	No	No	No	No	no	no	no	no	no	no	Complete	Smell +	Smell +	Smell +	Smell +	Smell +	Smell +	Smell +	Smell +	Unchecked	Unchecked	Unchecked	Unchecked	Unchecked	Unchecked	Unchecked	Unchecked	Unchecked	Unchecked	Unchecked	Unchecked	Unchecked	98.199997	Positive	20	Not Hispanic or Latino	White	Female
261	No	No	No	No	No	No	No	No	No	No	No	No	No	No	no	no	no	no	no	no	Complete	Smell +	Smell +	Smell +	Smell +	Smell +	Smell +	Smell +	Smell +	Unchecked	Unchecked	Unchecked	Unchecked	Unchecked	Unchecked	Unchecked	Unchecked	Unchecked	Unchecked	Unchecked	Unchecked	Unchecked	98.099998	Negative	51	Not Hispanic or Latino	More than One Race	Male
262	No	No	No	No	No	No	No	No	No	No	No	No	No	No	yes	no	no	no	no	no	Complete	Smell +	Smell -	Smell -	Smell +	Smell +	Smell -	Smell +	Smell +	Unchecked	Unchecked	Unchecked	Unchecked	Unchecked	Unchecked	Unchecked	Unchecked	Unchecked	Unchecked	Unchecked	Unchecked	Unchecked	99.099998	Negative	42	Not Hispanic or Latino	White	Female
263	No	No	No	No	No	No	No	No	No	No	No	Yes	No	No	no	no	no	no	no	no	Complete	Smell -	Smell -	Smell -	Smell -	Smell -	Smell -	Smell -	Smell -	Unchecked	Unchecked	Unchecked	Unchecked	Unchecked	Unchecked	Unchecked	Unchecked	Unchecked	Unchecked	Unchecked	Unchecked	Unchecked	97.699997	Positive	37	Not Hispanic or Latino	Asian	Female
264	No	No	No	No	No	No	No	No	No	No	No	No	No	No	yes	no	no	no	no	no	Complete	Smell +	Smell +	Smell +	Smell +	Smell +	Smell +	Smell +	Smell +	Unchecked	Unchecked	Unchecked	Unchecked	Unchecked	Unchecked	Unchecked	Unchecked	Unchecked	Unchecked	Unchecked	Unchecked	Unchecked	98	Negative	19	Not Hispanic or Latino	White	Female
265	No	No	No	No	No	No	No	No	No	No	No	No	No	No	no	no	no	no	no	no	Complete	Smell +	Smell -	Smell +	Smell +	Smell +	Smell +	Smell +	Smell +	Unchecked	Unchecked	Unchecked	Unchecked	Unchecked	Unchecked	Unchecked	Unchecked	Unchecked	Unchecked	Unchecked	Unchecked	Unchecked	98	Negative	25	Not Hispanic or Latino	White	Male
266	No	Yes	Yes	Yes	No	No	Yes	No	No	Yes	No	No	No	No	yes	no	no	yes	no	no	Complete	Smell +	Smell +	Smell +	Smell +	Smell +	Smell +	Smell +	Smell +	Unchecked	Unchecked	Unchecked	Unchecked	Unchecked	Unchecked	Unchecked	Unchecked	Unchecked	Unchecked	Unchecked	Unchecked	Unchecked	98	Negative	57	Not Hispanic or Latino	White	Female
267	No	No	No	No	No	No	No	No	No	No	Yes	No	No	No	yes	no	no	no	no	no	Complete	Smell -	Smell -	Smell -	Smell -	Smell -	Smell -	Smell -	Smell -	Unchecked	Unchecked	Unchecked	Unchecked	Unchecked	Unchecked	Unchecked	Unchecked	Unchecked	Unchecked	Unchecked	Unchecked	Unchecked	97.800003	Positive	39	Not Hispanic or Latino	White	Female
268	No	Yes	No	No	No	No	No	No	No	No	No	No	No	No	no	no	no	no	no	no	Complete	Smell +	Smell +	Smell +	Smell +	Smell +	Smell +	Smell +	Smell +	Unchecked	Unchecked	Unchecked	Unchecked	Unchecked	Unchecked	Unchecked	Unchecked	Unchecked	Unchecked	Unchecked	Unchecked	Unchecked	99.099998	Negative	73	Not Hispanic or Latino	White	Male
269	No	No	No	No	No	No	No	No	No	No	No	No	No	No	no	no	no	no	no	no	Complete	Smell -	Smell -	Smell -	Smell -	Smell -	Smell -	Smell -	Smell -	Unchecked	Unchecked	Unchecked	Unchecked	Unchecked	Unchecked	Unchecked	Unchecked	Unchecked	Unchecked	Unchecked	Unchecked	Unchecked	101.5	Positive	59	Not Hispanic or Latino	Black or African American	Male
270	No	No	No	No	No	No	No	No	No	No	No	No	No	No	yes	no	no	no	no	no	Complete	Smell +	Smell -	Smell -	Smell -	Smell +	Smell +	Smell -	Smell -	Unchecked	Unchecked	Unchecked	Unchecked	Unchecked	Unchecked	Unchecked	Unchecked	Unchecked	Unchecked	Unchecked	Unchecked	Unchecked	98.400002	Positive	51	Not Hispanic or Latino	White	Male
271	No	Yes	No	Yes	No	No	Yes	No	No	No	No	Yes	No	No	yes	no	no	no	no	no	Complete	Smell +	Smell +	Smell -	Smell +	Smell +	Smell +	Smell +	Smell +	Unchecked	Unchecked	Unchecked	Unchecked	Unchecked	Unchecked	Unchecked	Unchecked	Unchecked	Unchecked	Unchecked	Unchecked	Unchecked	98.099998	Negative	35	Not Hispanic or Latino	Black or African American	Female
272	No	No	No	No	No	No	No	No	No	No	No	No	No	No	no	no	no	no	no	no	Complete	Smell +	Smell +	Smell -	Smell -	Smell -	Smell -	Smell +	Smell -	Unchecked	Unchecked	Unchecked	Unchecked	Unchecked	Unchecked	Unchecked	Unchecked	Unchecked	Unchecked	Unchecked	Unchecked	Unchecked	97.800003	Negative	70	Unknown / Not Reported	White	Male
273	No	No	No	No	No	No	No	No	No	No	No	No	No	No	yes	yes	no	no	no	no	Complete	Smell +	Smell +	Smell +	Smell +	Smell +	Smell +	Smell +	Smell +	Unchecked	Unchecked	Unchecked	Unchecked	Unchecked	Unchecked	Checked	Unchecked	Unchecked	Checked	Unchecked	Unchecked	Unchecked	100.1	Negative	40	Not Hispanic or Latino	White	Female
274	No	No	No	No	No	No	No	No	No	No	No	No	No	No	no	no	no	no	no	no	Complete	Smell +	Smell +	Smell +	Smell +	Smell +	Smell +	Smell +	Smell +	Unchecked	Unchecked	Unchecked	Unchecked	Unchecked	Unchecked	Unchecked	Unchecked	Unchecked	Unchecked	Unchecked	Unchecked	Unchecked	99.099998	Negative	18	Not Hispanic or Latino	White	Female
275	No	Yes	No	No	No	No	No	No	No	No	No	No	No	No	no	no	no	no	no	no	Complete	Smell +	Smell +	Smell +	Smell +	Smell +	Smell +	Smell +	Smell +	Unchecked	Unchecked	Unchecked	Unchecked	Unchecked	Unchecked	Unchecked	Unchecked	Unchecked	Unchecked	Unchecked	Unchecked	Unchecked	98.599998	Positive	80	Not Hispanic or Latino	White	Male
276	No	No	No	No	No	No	No	No	No	No	No	No	No	No	no	no	no	no	no	no	Complete	Smell +	Smell +	Smell +	Smell -	Smell +	Smell +	Smell +	Smell +	Unchecked	Unchecked	Unchecked	Unchecked	Unchecked	Unchecked	Unchecked	Unchecked	Unchecked	Unchecked	Unchecked	Unchecked	Unchecked	97.599998	Positive	29	Not Hispanic or Latino	Black or African American	Male
277	No	No	No	No	No	No	No	No	No	No	No	No	No	No	yes	no	no	no	no	no	Complete	Smell +	Smell -	Smell -	Smell -	Smell -	Smell -	Smell -	Smell -	Unchecked	Unchecked	Unchecked	Unchecked	Unchecked	Unchecked	Unchecked	Unchecked	Unchecked	Unchecked	Unchecked	Unchecked	Unchecked	97.599998	Positive	60	Not Hispanic or Latino	White	Male
278	No	No	No	No	No	No	No	No	No	No	No	No	No	No	no	no	no	no	no	no	Complete	Smell -	Smell -	Smell -	Smell -	Smell -	Smell -	Smell -	Smell -	Unchecked	Unchecked	Unchecked	Unchecked	Unchecked	Unchecked	Unchecked	Unchecked	Unchecked	Unchecked	Unchecked	Unchecked	Unchecked	103.1	Negative	67	Not Hispanic or Latino	White	Male
279	No	No	No	No	No	No	No	No	No	No	No	No	No	No	no	no	no	no	no	no	Complete	Smell +	Smell +	Smell +	Smell +	Smell +	Smell +	Smell +	Smell +	Unchecked	Unchecked	Unchecked	Unchecked	Unchecked	Unchecked	Unchecked	Unchecked	Unchecked	Unchecked	Unchecked	Unchecked	Unchecked	98.099998	Negative	22	Not Hispanic or Latino	White	Female
280	Yes	No	No	No	No	No	No	No	No	No	No	No	No	No	no	no	no	no	no	no	Complete	Smell +	Smell +	Smell +	Smell +	Smell -	Smell -	Smell +	Smell +	Unchecked	Unchecked	Unchecked	Unchecked	Unchecked	Unchecked	Unchecked	Unchecked	Unchecked	Unchecked	Unchecked	Unchecked	Unchecked	99.5	Positive	19	Not Hispanic or Latino	White	Female
281	No	No	No	No	No	No	No	No	Yes	No	No	Yes	No	No	yes	no	no	no	no	no	Complete	Smell +	Smell +	Smell +	Smell +	Smell +	Smell +			Unchecked	Unchecked	Unchecked	Unchecked	Unchecked	Unchecked	Unchecked	Unchecked	Unchecked	Unchecked	Unchecked	Unchecked	Unchecked	97.699997	Negative	18	Not Hispanic or Latino	White	Female
282	No	Yes	No	No	No	No	No	No	No	No	No	No	No	No	no	no	no	no	no	no	Complete	Smell +	Smell -	Smell -	Smell +	Smell +	Smell +	Smell +	Smell +	Unchecked	Unchecked	Unchecked	Unchecked	Unchecked	Unchecked	Unchecked	Unchecked	Unchecked	Unchecked	Unchecked	Unchecked	Unchecked	101.9	Negative	36	Not Hispanic or Latino	White	Male
283	No	Yes	No	No	No	No	No	No	No	No	Yes	Yes	No	No	yes	no	no	no	no	no	Complete	Smell +	Smell +	Smell +	Smell +	Smell +	Smell +	Smell +		Unchecked	Unchecked	Unchecked	Unchecked	Unchecked	Unchecked	Unchecked	Unchecked	Unchecked	Unchecked	Unchecked	Unchecked	Unchecked	98.800003	Negative	44	Not Hispanic or Latino	Black or African American	Male
284	No	No	No	No	No	No	No	No	No	No	No	No	No	No	no	no	no	no	no	no	Complete	Smell +	Smell +	Smell +	Smell +	Smell +	Smell +	Smell +	Smell +	Unchecked	Unchecked	Unchecked	Unchecked	Unchecked	Unchecked	Unchecked	Unchecked	Unchecked	Unchecked	Unchecked	Unchecked	Unchecked	97.699997	Negative	20	Not Hispanic or Latino	White	Female
285	No	No	No	No	No	No	No	No	No	No	No	No	No	No	yes	no	no	no	no	no	Complete	Smell +	Smell +	Smell +	Smell +	Smell +	Smell +	Smell +	Smell +	Unchecked	Unchecked	Unchecked	Unchecked	Unchecked	Unchecked	Unchecked	Unchecked	Unchecked	Unchecked	Unchecked	Unchecked	Unchecked	98	Negative	59	Not Hispanic or Latino	White	Female
286	No	No	No	No	No	No	No	No	No	No	No	No	No	No	no	no	no	no	no	no	Complete	Smell +	Smell -	Smell +	Smell -	Smell +	Smell +	Smell +	Smell +	Unchecked	Unchecked	Unchecked	Unchecked	Unchecked	Unchecked	Unchecked	Unchecked	Unchecked	Unchecked	Unchecked	Unchecked	Unchecked	100.7	Negative	20	Not Hispanic or Latino	White	Male
287	No	No	Yes	No	No	No	No	No	No	No	No	No	No	No	no	no	no	no	no	no	Complete	Smell +	Smell +	Smell -	Smell +	Smell +	Smell -	Smell +	Smell +	Unchecked	Unchecked	Unchecked	Unchecked	Unchecked	Unchecked	Unchecked	Unchecked	Unchecked	Unchecked	Unchecked	Unchecked	Unchecked	100	Positive	62	Not Hispanic or Latino	Black or African American	Female
288	Yes	No	No	No	No	No	No	No	No	No	Yes	No	Yes	No	no	no	no	no	no	no	Complete	Smell +	Smell +	Smell -	Smell +	Smell +	Smell -	Smell -	Smell +	Unchecked	Unchecked	Unchecked	Unchecked	Unchecked	Unchecked	Unchecked	Unchecked	Unchecked	Unchecked	Unchecked	Unchecked	Unchecked	99	Positive	65	Not Hispanic or Latino	White	Male
289	No	No	No	No	No	No	No	Yes	No	No	No	No	No	No	no	no	no	no	no	no	Complete	Smell +	Smell +	Smell +	Smell +	Smell -	Smell +	Smell +	Smell +	Unchecked	Unchecked	Unchecked	Unchecked	Unchecked	Unchecked	Unchecked	Unchecked	Unchecked	Unchecked	Unchecked	Unchecked	Unchecked	98.800003	Positive	19	Not Hispanic or Latino	White	Male
290	No	No	No	No	No	No	No	No	No	No	No	No	No	No	no	no	no	no	no	no	Complete	Smell -	Smell -	Smell -	Smell -	Smell -	Smell -	Smell -	Smell -	Unchecked	Unchecked	Unchecked	Unchecked	Unchecked	Unchecked	Unchecked	Unchecked	Unchecked	Unchecked	Unchecked	Unchecked	Unchecked	97.900002	Negative	59	Not Hispanic or Latino	White	Female
291	No	No	No	No	No	No	No	No	No	No	No	No	No	No	yes	no	no	no	no	no	Complete	Smell +	Smell +	Smell +	Smell +	Smell +	Smell +	Smell -	Smell -	Unchecked	Unchecked	Unchecked	Unchecked	Unchecked	Unchecked	Unchecked	Unchecked	Unchecked	Unchecked	Unchecked	Unchecked	Unchecked	98	Negative	43	Not Hispanic or Latino	White	Female
292	No	No	No	No	No	No	No	No	No	No	No	No	No	No	no	no	no	no	no	no	Complete	Smell +	Smell -	Smell +	Smell +	Smell +	Smell +	Smell +	Smell +	Unchecked	Unchecked	Unchecked	Unchecked	Unchecked	Unchecked	Unchecked	Unchecked	Unchecked	Unchecked	Unchecked	Unchecked	Unchecked	98.400002	Negative	42	Hispanic or Latino	White	Male
293	No	No	No	No	No	No	Yes	Yes	Yes	No	No	No	No	Yes	yes	no	no	no	no	no	Complete	Smell +	Smell +	Smell +	Smell +	Smell +	Smell -	Smell +	Smell +	Unchecked	Unchecked	Unchecked	Unchecked	Unchecked	Unchecked	Unchecked	Checked	Unchecked	Unchecked	Unchecked	Unchecked	Unchecked	98.099998	Negative	74	Not Hispanic or Latino	White	Female
294	No	No	No	No	No	No	No	No	No	No	No	No	No	No	no	no	no	no	no	no	Complete	Smell +	Smell -	Smell +	Smell +	Smell +	Smell -	Smell +	Smell +	Unchecked	Unchecked	Unchecked	Unchecked	Unchecked	Unchecked	Unchecked	Unchecked	Unchecked	Unchecked	Unchecked	Unchecked	Unchecked	98.300003	Negative	63	Not Hispanic or Latino	White	Male
295	No	No	No	No	No	No	No	No	No	No	No	No	No	No	no	no	no	no	no	no	Complete	Smell -	Smell -	Smell -	Smell -	Smell -	Smell -	Smell -	Smell -	Unchecked	Unchecked	Unchecked	Unchecked	Unchecked	Unchecked	Unchecked	Unchecked	Unchecked	Unchecked	Unchecked	Unchecked	Unchecked	97.199997	Negative	22	Not Hispanic or Latino	White	Male
296	No	No	No	No	No	No	No	No	No	No	No	No	No	No	no	no	no	no	no	no	Complete	Smell +	Smell +	Smell +	Smell +	Smell +	Smell +	Smell +	Smell +	Unchecked	Unchecked	Unchecked	Unchecked	Unchecked	Unchecked	Unchecked	Unchecked	Unchecked	Unchecked	Unchecked	Unchecked	Unchecked	98.099998	Negative	27	Hispanic or Latino	White	Female
297	No	No	No	No	No	No	No	No	No	No	No	Yes	No	No	no	no	no	no	no	no	Complete	Smell +	Smell +	Smell +	Smell +	Smell +	Smell +	Smell +	Smell +	Unchecked	Unchecked	Unchecked	Unchecked	Unchecked	Unchecked	Unchecked	Unchecked	Unchecked	Unchecked	Unchecked	Unchecked	Unchecked	97.300003	Negative	41	Not Hispanic or Latino	White	Female
298	No	No	No	No	No	No	No	No	No	No	No	No	No	No	no	yes	no	no	no	no	Complete	Smell -	Smell -	Smell -	Smell -	Smell -	Smell -	Smell -	Smell -	Unchecked	Unchecked	Unchecked	Unchecked	Unchecked	Unchecked	Unchecked	Unchecked	Unchecked	Unchecked	Unchecked	Unchecked	Unchecked	99	Positive	38	Not Hispanic or Latino	White	Female
299	No	No	No	No	No	No	No	No	No	No	No	No	No	No	yes	yes	no	no	no	no	Complete	Smell +	Smell +	Smell +	Smell -	Smell -	Smell +	Smell +	Smell +	Unchecked	Unchecked	Unchecked	Unchecked	Unchecked	Unchecked	Unchecked	Unchecked	Unchecked	Unchecked	Unchecked	Unchecked	Unchecked	99.099998	Negative	19	Not Hispanic or Latino	White	Male
300	No	No	No	No	No	No	No	No	No	No	No	No	No	No	no	no	no	no	no	no	Complete	Smell +	Smell +	Smell +	Smell +	Smell -	Smell +	Smell +	Smell -	Unchecked	Unchecked	Unchecked	Unchecked	Unchecked	Unchecked	Unchecked	Unchecked	Unchecked	Unchecked	Unchecked	Unchecked	Unchecked	97.400002	Positive	52	Not Hispanic or Latino	White	Male
301	No	No	No	No	No	No	No	No	No	No	No	No	No	No	yes	no	no	no	no	no	Complete	Smell +	Smell +	Smell +	Smell -	Smell +	Smell +	Smell +	Smell +	Unchecked	Unchecked	Unchecked	Unchecked	Unchecked	Unchecked	Unchecked	Unchecked	Unchecked	Unchecked	Unchecked	Unchecked	Unchecked	98	Negative	39	Not Hispanic or Latino	Black or African American	Female
302	No	No	No	No	No	No	No	No	No	No	No	No	No	No	yes	yes	no	no	no	no	Complete	Smell -	Smell -	Smell -	Smell -	Smell -	Smell -	Smell -	Smell -	Unchecked	Unchecked	Unchecked	Unchecked	Unchecked	Unchecked	Unchecked	Unchecked	Unchecked	Unchecked	Unchecked	Unchecked	Unchecked	97.900002	Positive	18	Not Hispanic or Latino	White	Female
303	No	No	No	No	No	No	No	No	No	No	No	No	No	No	yes	no	no	no	no	no	Complete	Smell +	Smell +	Smell +	Smell +	Smell +	Smell +	Smell +	Smell +	Unchecked	Unchecked	Unchecked	Unchecked	Unchecked	Unchecked	Unchecked	Unchecked	Unchecked	Unchecked	Unchecked	Unchecked	Unchecked	98.900002	Negative	72	Not Hispanic or Latino	White	Male
304	No	No	No	No	No	No	No	No	No	No	No	No	No	No	yes	yes	no	no	no	no	Complete	Smell +	Smell -	Smell -	Smell -	Smell -	Smell +	Smell -	Smell -	Unchecked	Unchecked	Unchecked	Unchecked	Unchecked	Unchecked	Unchecked	Unchecked	Unchecked	Unchecked	Unchecked	Unchecked	Unchecked	98.599998	Positive	21	Not Hispanic or Latino	White	Male
305	No	No	No	No	No	No	No	No	No	No	No	No	No	No	yes	no	no	no	no	no	Complete	Smell +	Smell +	Smell +	Smell +	Smell +	Smell +	Smell +	Smell +	Unchecked	Unchecked	Unchecked	Unchecked	Unchecked	Unchecked	Unchecked	Unchecked	Unchecked	Unchecked	Unchecked	Unchecked	Unchecked	98.900002	Negative	51	Not Hispanic or Latino	White	Male
306	No	No	No	No	No	No	No	No	No	No	No	No	No	No	no	no	no	no	no	no	Complete	Smell +	Smell +	Smell +	Smell +	Smell +	Smell +	Smell +	Smell +	Unchecked	Unchecked	Unchecked	Unchecked	Unchecked	Unchecked	Unchecked	Unchecked	Unchecked	Unchecked	Unchecked	Unchecked	Unchecked	97.800003	Positive	27	Unknown / Not Reported	White	Male
307	No	No	No	Yes	No	No	No	No	No	No	No	No	No	No	yes	no	no	no	no	no	Complete	Smell +	Smell +	Smell +	Smell +	Smell +	Smell +	Smell +	Smell +	Unchecked	Unchecked	Unchecked	Unchecked	Unchecked	Unchecked	Unchecked	Unchecked	Unchecked	Unchecked	Unchecked	Unchecked	Unchecked	98.5	Negative	28	Not Hispanic or Latino	White	Male
308	No	No	No	No	No	No	No	No	No	No	No	Yes	No	No	yes	yes	no	no	no	no	Complete	Smell +	Smell +	Smell +	Smell +	Smell +	Smell +	Smell +	Smell +	Unchecked	Unchecked	Unchecked	Unchecked	Unchecked	Unchecked	Unchecked	Unchecked	Unchecked	Unchecked	Unchecked	Unchecked	Unchecked	98.900002	Negative	31	Not Hispanic or Latino	Black or African American	Female
